# Supplementary material for: Direct haplotype-resolved 5-base HiFi sequencing for genome-wide profiling of hypermethylation outliers in a rare disease cohort
Source: Nat Commun. 2023 May 29;14:3090. doi: 10.1038/s41467-023-38782-1 (PMC10226990; doi:10.1038/s41467-023-38782-1)
Supplement: Supplementary file 4 — Supplementary Data 1-8 [file 41467_2023_38782_MOESM4_ESM.xlsx]

## Sheet: Data1
Supplementary Data 1: Overview of data set
StudyID	FamilyID	FamilyMember	GenomicDx	mCpGAssay
GA4K_1	1	Self	No diagnosis	WGBS
GA4K_2	1	Affected Father	NA	WGBS
GA4K_3	1	Affected Brother	No diagnosis	WGBS
GA4K_4	2	Self	No diagnosis	WGBS
GA4K_5	3	Self	No diagnosis	WGBS
GA4K_6	4	Self	No diagnosis	HiFi-GS
GA4K_7	4	Affected Mother	NA	WGBS
GA4K_8	5	Self	Partial genotype	WGBS
GA4K_9	6	Self	No diagnosis	WGBS
GA4K_10	8	Self	No diagnosis	WGBS
GA4K_11	9	Self	Partial genotype	WGBS
GA4K_12	10	Self	No diagnosis	WGBS
GA4K_13	11	Self	No diagnosis	WGBS
GA4K_14	12	Self	Partial genotype	WGBS
GA4K_15	13	Self	No diagnosis	WGBS
GA4K_16	14	Self	No diagnosis	WGBS
GA4K_17	15	Self	No diagnosis	WGBS, HiFi-GS
GA4K_18	16	Self	No diagnosis	WGBS, HiFi-GS
GA4K_19	17	Self	No diagnosis	WGBS, HiFi-GS
GA4K_20	18	NA	NA	WGBS
GA4K_21	19	Self	Partial genotype	WGBS, HiFi-GS
GA4K_22	19	Unaffected Mother	NA	HiFi-GS
GA4K_23	19	Unaffected Father	NA	HiFi-GS
GA4K_24	20	Self	No diagnosis	WGBS
GA4K_25	21	Self	Diagnostic	WGBS
GA4K_26	22	Self	No diagnosis	WGBS
GA4K_27	22	Affected Sister	No diagnosis	WGBS
GA4K_28	22	Affected Sister	No diagnosis	WGBS
GA4K_29	23	Self	No diagnosis	WGBS
GA4K_30	23	Affected Sister	No diagnosis	WGBS
GA4K_31	24	Self	No diagnosis	WGBS
GA4K_32	25	Self	No diagnosis	WGBS, HiFi-GS
GA4K_33	26	Self	Partial genotype	WGBS
GA4K_34	27	Self	no diagnosis	WGBS
GA4K_35	28	Self	No diagnosis	WGBS
GA4K_36	29	Self	No diagnosis	WGBS
GA4K_37	30	Self	Diagnostic	WGBS
GA4K_38	31	Self	No diagnosis	WGBS
GA4K_39	32	Self	No diagnosis	WGBS
GA4K_40	32	Unaffected Mother	NA	WGBS
GA4K_41	32	Unaffected Father	NA	WGBS
GA4K_42	33	Self	No diagnosis	WGBS, HiFi-GS
GA4K_43	35	Self	No diagnosis	WGBS
GA4K_44	36	Self	Diagnostic	WGBS
GA4K_45	37	Self	Diagnostic	WGBS
GA4K_46	38	Self	Partial genotype	WGBS
GA4K_47	39	Self	No diagnosis	WGBS
GA4K_48	40	Self	No diagnosis	WGBS
GA4K_49	41	Self	NA	WGBS, HiFi-GS
GA4K_50	42	Self	No diagnosis	WGBS, HiFi-GS
GA4K_51	43	Self	No diagnosis	WGBS
GA4K_52	44	Self	Diagnostic	WGBS
GA4K_53	45	Self	No diagnosis	WGBS
GA4K_54	46	Self	No diagnosis	WGBS
GA4K_55	46	Unaffected Mother	NA	WGBS
GA4K_56	46	Unaffected Father	NA	WGBS
GA4K_57	46	Affected Brother	no diagnosis	WGBS
GA4K_58	47	Self	No diagnosis	WGBS
GA4K_59	48	Self	Diagnostic	WGBS
GA4K_60	49	Self	No diagnosis	WGBS, HiFi-GS
GA4K_61	49	Affected Maternal Uncle	NA	WGBS, HiFi-GS
GA4K_62	50	Self	Partial diagnosis	WGBS
GA4K_63	50	Affected Mother	NA	WGBS
GA4K_64	51	Self	No diagnosis	WGBS
GA4K_65	52	Self	No diagnosis	WGBS
GA4K_66	53	Self	No diagnosis	WGBS, HiFi-GS
GA4K_67	54	Self	No diagnosis	WGBS
GA4K_68	55	Self	No diagnosis	WGBS
GA4K_69	56	Self	Diagnostic	WGBS
GA4K_70	57	Self	Partial genotype	WGBS
GA4K_71	58	Self	Partial genotype	WGBS
GA4K_72	58	Affected Sister	No diagnosis	WGBS
GA4K_73	59	Self	Diagnostic	WGBS
GA4K_74	59	Maternal Cousin	Diagnostic	WGBS
GA4K_75	60	Self	Partial genotype	WGBS
GA4K_76	61	Self	No diagnosis	WGBS, HiFi-GS
GA4K_77	62	Self	Partial genotype	WGBS
GA4K_78	62	Unaffected Mother	NA	WGBS
GA4K_79	62	Unaffected Father	NA	WGBS
GA4K_80	63	Self	Diagnostic	WGBS
GA4K_81	64	Self	Partial genotype	WGBS
GA4K_82	65	Self	No diagnosis	WGBS
GA4K_83	65	Affected Brother	No diagnosis	WGBS
GA4K_84	66	Self	Partial genotype	WGBS, HiFi-GS
GA4K_85	67	Self	Partial genotype	WGBS
GA4K_86	68	Self	No diagnosis	WGBS
GA4K_87	69	Self	No diagnosis	WGBS
GA4K_88	70	Self	No diagnosis	WGBS
GA4K_89	71	Self	No diagnosis	WGBS, HiFi-GS
GA4K_90	72	Self	Partial diagnosis	WGBS
GA4K_91	73	Self	no diagnosis	WGBS
GA4K_92	74	Self	No diagnosis	WGBS, HiFi-GS
GA4K_93	75	Self	No diagnosis	WGBS
GA4K_94	76	Self	No diagnosis	WGBS
GA4K_95	78	Self	Diagnostic	WGBS
GA4K_96	78	Affected Brother	Diagnostic	WGBS
GA4K_97	79	Self	No diagnosis	WGBS
GA4K_98	80	Self	No diagnosis	WGBS
GA4K_99	81	Self	No diagnosis	WGBS
GA4K_100	82	Self	No diagnosis	WGBS
GA4K_101	83	Self	Partial genotype	WGBS
GA4K_102	84	Self	No diagnosis	WGBS, HiFi-GS
GA4K_103	85	Self	No diagnosis	WGBS
GA4K_104	86	Self	No diagnosis	WGBS
GA4K_105	87	Self	No diagnosis	WGBS
GA4K_106	88	Self	No diagnosis	WGBS
GA4K_107	89	Self	No diagnosis	WGBS, HiFi-GS
GA4K_108	89	Unaffected Mother	NA	WGBS
GA4K_109	89	Unaffected Father	NA	WGBS
GA4K_110	90	Self	Diagnostic	WGBS
GA4K_111	90	Affected Sister	Diagnostic	WGBS
GA4K_112	91	Self	no diagnosis	WGBS, HiFi-GS
GA4K_113	92	Self	No diagnosis	WGBS
GA4K_114	93	Self	No diagnosis	WGBS
GA4K_115	93	Affected Sister	No diagnosis	WGBS
GA4K_116	93	Affected Sister	No diagnosis	WGBS
GA4K_117	93	Affected Brother	No diagnosis	WGBS
GA4K_118	94	Self	No diagnosis	WGBS, HiFi-GS
GA4K_119	95	Self	No diagnosis	WGBS, HiFi-GS
GA4K_120	96	Self	No diagnosis	WGBS
GA4K_121	96	Unaffected Mother	NA	WGBS
GA4K_122	97	Self	Diagnostic	WGBS
GA4K_123	98	Self	no diagnosis	WGBS
GA4K_124	99	Self	Diagnostic	WGBS, HiFi-GS
GA4K_125	100	Self	no diagnosis	WGBS
GA4K_126	101	Self	No diagnosis	WGBS
GA4K_127	102	Self	No diagnosis	WGBS, HiFi-GS
GA4K_128	103	Self	no diagnosis	WGBS, HiFi-GS
GA4K_129	103	Affected Mother	NA	WGBS
GA4K_130	104	Self	Partial genotype	WGBS
GA4K_131	104	Unaffected Mother	NA	WGBS
GA4K_132	104	Unaffected Father	NA	WGBS
GA4K_133	105	Self	No diagnosis	WGBS
GA4K_134	106	Self	No diagnosis	WGBS
GA4K_135	107	Self	no diagnosis	WGBS, HiFi-GS
GA4K_136	107	Affected Sister	No diagnosis	WGBS
GA4K_137	108	Self	No diagnosis	WGBS
GA4K_138	109	Self	Diagnostic	WGBS
GA4K_139	109	Unaffected Father	NA	WGBS
GA4K_140	109	Affected Paternal Cousin	Diagnostic	WGBS
GA4K_141	109	Affected Paternal Cousin	Diagnostic	WGBS
GA4K_142	109	Affected Paternal Cousin	Diagnostic	WGBS
GA4K_143	109	Affected Mother	NA	WGBS
GA4K_144	109	Affected Brother	Diagnostic	WGBS
GA4K_145	110	Self	No diagnosis	WGBS
GA4K_146	111	Self	Dual diagnosis	WGBS
GA4K_147	112	Self	no diagnosis	WGBS
GA4K_148	112	Affected Brother	No diagnosis	WGBS
GA4K_149	112	Affected Brother	no diagnosis	WGBS
GA4K_150	113	Self	No diagnosis	WGBS
GA4K_151	113	Affected Brother	No diagnosis	WGBS
GA4K_152	114	Self	Diagnostic	WGBS
GA4K_153	115	Self	No diagnosis	WGBS
GA4K_154	116	Self	No diagnosis	WGBS
GA4K_155	117	Self	Partial diagnosis	WGBS
GA4K_156	118	Self	No diagnosis	WGBS, HiFi-GS
GA4K_157	119	Self	no diagnosis	WGBS
GA4K_158	120	Self	No diagnosis	WGBS
GA4K_159	121	Self	No diagnosis	WGBS
GA4K_160	122	Self	No diagnosis	WGBS, HiFi-GS
GA4K_161	123	Self	No diagnosis	WGBS
GA4K_162	124	Self	No diagnosis	WGBS
GA4K_163	124	Affected Brother	No diagnosis	WGBS
GA4K_164	125	Self	No diagnosis	WGBS
GA4K_165	126	Self	No diagnosis	WGBS
GA4K_166	127	Self	No diagnosis	WGBS
GA4K_167	128	Self	No diagnosis	WGBS
GA4K_168	129	Self	Diagnostic	WGBS
GA4K_169	130	Self	Diagnostic	WGBS
GA4K_170	131	Self	No diagnosis	WGBS, HiFi-GS
GA4K_171	132	Self	No diagnosis	WGBS
GA4K_172	133	Self	no diagnosis	WGBS
GA4K_173	134	Self	No diagnosis	WGBS, HiFi-GS
GA4K_174	136	Self	Partial genotype	WGBS
GA4K_175	137	Self	No diagnosis	WGBS
GA4K_176	138	Self	No diagnosis	WGBS
GA4K_177	140	Self	Diagnostic	WGBS
GA4K_178	142	Self	No diagnosis	WGBS
GA4K_179	143	Self	No diagnosis	WGBS
GA4K_180	144	Self	No diagnosis	WGBS
GA4K_181	145	NA	NA	WGBS
GA4K_182	146	Self	No diagnosis	WGBS
GA4K_183	147	Self	No diagnosis	WGBS
GA4K_184	148	Self	No diagnosis	WGBS
GA4K_185	149	Self	no diagnosis	WGBS
GA4K_186	150	Self	no diagnosis	WGBS
GA4K_187	151	Self	No diagnosis	WGBS
GA4K_188	152	Self	No diagnosis	WGBS
GA4K_189	153	Self	No diagnosis	WGBS
GA4K_190	154	Self	No diagnosis	WGBS
GA4K_191	155	Self	No diagnosis	WGBS
GA4K_192	156	Self	No diagnosis	WGBS
GA4K_193	158	Self	No diagnosis	WGBS
GA4K_194	160	Self	Diagnostic	WGBS
GA4K_195	160	Affected Sister	No diagnosis	WGBS
GA4K_196	161	Self	No diagnosis	WGBS
GA4K_197	162	Self	No diagnosis	WGBS
GA4K_198	163	NA	NA	WGBS
GA4K_199	165	Self	No diagnosis	WGBS
GA4K_200	166	Self	Dual diagnosis	WGBS
GA4K_201	167	Self	Diagnostic	WGBS
GA4K_202	168	Self	No diagnosis	WGBS
GA4K_203	169	Self	No diagnosis	WGBS
GA4K_204	169	Affected Mother	NA	WGBS
GA4K_205	170	NA	NA	WGBS
GA4K_206	171	Self	No diagnosis	WGBS
GA4K_207	171	Affected Sister	No diagnosis	WGBS
GA4K_208	172	Self	No diagnosis	WGBS
GA4K_209	173	Self	Diagnostic	WGBS
GA4K_210	174	Self	Diagnostic	WGBS
GA4K_211	175	Self	no diagnosis	WGBS
GA4K_212	175	Affected Sister	no diagnosis	WGBS
GA4K_213	175	Unaffected Mother	NA	WGBS, HiFi-GS
GA4K_214	176	Self	No diagnosis	WGBS
GA4K_215	177	Self	No diagnosis	WGBS
GA4K_216	178	Self	No diagnosis	WGBS
GA4K_217	179	Self	No diagnosis	WGBS
GA4K_218	182	Self	no diagnosis	WGBS
GA4K_219	182	Affected Brother	Partial diagnosis	WGBS
GA4K_220	183	Self	no diagnosis	WGBS
GA4K_221	184	Self	Diagnostic	WGBS
GA4K_222	184	Affected Brother	Diagnostic	WGBS
GA4K_223	185	Self	Diagnostic	WGBS
GA4K_224	186	Self	No diagnosis	WGBS
GA4K_225	187	Self	Diagnostic	WGBS
GA4K_226	188	Self	No diagnosis	WGBS
GA4K_227	188	Affected Mother	NA	WGBS
GA4K_228	189	Self	Partial diagnosis	WGBS, HiFi-GS
GA4K_229	190	Self	No diagnosis	WGBS
GA4K_230	191	Self	No diagnosis	WGBS
GA4K_231	192	Self	Diagnostic	WGBS
GA4K_232	192	Affected Mother	NA	WGBS
GA4K_233	193	Self	No diagnosis	WGBS, HiFi-GS
GA4K_234	194	Self	no diagnosis	WGBS
GA4K_235	195	Self	No diagnosis	WGBS
GA4K_236	195	Affected Maternal Half-sister	No diagnosis	WGBS
GA4K_237	197	Self	No diagnosis	WGBS
GA4K_238	198	Self	No diagnosis	WGBS
GA4K_239	199	Self	Diagnostic	WGBS
GA4K_240	199	Unaffected Father	NA	WGBS
GA4K_241	199	Affected Sister	Diagnostic	WGBS
GA4K_242	199	Affected Brother	Diagnostic	WGBS
GA4K_243	200	Self	No diagnosis	WGBS
GA4K_244	201	Self	no diagnosis	WGBS
GA4K_245	202	Self	Diagnostic	WGBS
GA4K_246	203	Self	no diagnosis	WGBS
GA4K_247	204	Self	Diagnostic	WGBS
GA4K_248	205	Self	No diagnosis	WGBS
GA4K_249	206	Self	Diagnostic	WGBS
GA4K_250	207	Self	No diagnosis	WGBS
GA4K_251	208	Self	No diagnosis	WGBS
GA4K_252	209	Self	No diagnosis	WGBS
GA4K_253	210	NA	NA	WGBS
GA4K_254	211	Self	Diagnostic	WGBS
GA4K_255	212	Self	No diagnosis	WGBS
GA4K_256	213	Self	Diagnostic	WGBS
GA4K_257	214	Self	No diagnosis	WGBS, HiFi-GS
GA4K_258	215	Self	No diagnosis	WGBS, HiFi-GS
GA4K_259	216	Self	No diagnosis	WGBS
GA4K_260	217	Self	No diagnosis	WGBS, HiFi-GS
GA4K_261	217	Affected Mother	NA	WGBS
GA4K_262	217	Affected Maternal Half-brother	No diagnosis	WGBS, HiFi-GS
GA4K_263	217	Affected Father	NA	WGBS
GA4K_264	217	Affected Brother	No diagnosis	WGBS
GA4K_265	218	Self	Partial diagnosis	WGBS
GA4K_266	218	Affected Brother	Partial diagnosis	WGBS
GA4K_267	219	Self	No diagnosis	WGBS, HiFi-GS
GA4K_268	219	Unaffected Mother	NA	HiFi-GS
GA4K_269	219	Unaffected Father	NA	WGBS, HiFi-GS
GA4K_270	220	Self	No diagnosis	WGBS, HiFi-GS
GA4K_271	221	Self	Diagnostic	WGBS
GA4K_272	222	Self	No diagnosis	WGBS
GA4K_273	223	Self	No diagnosis	WGBS, HiFi-GS
GA4K_274	225	Self	Diagnostic	WGBS
GA4K_275	226	Self	Diagnostic	WGBS
GA4K_276	227	Self	No diagnosis	WGBS, HiFi-GS
GA4K_277	227	Affected Father	NA	WGBS
GA4K_278	228	Self	No diagnosis	WGBS
GA4K_279	229	Self	Diagnostic	WGBS
GA4K_280	230	Self	Dual diagnosis	WGBS
GA4K_281	231	Self	Partial diagnosis	WGBS, HiFi-GS
GA4K_282	232	Self	no diagnosis	WGBS
GA4K_283	232	Affected Sister	no diagnosis	WGBS
GA4K_284	232	Affected Paternal Cousin	no diagnosis	WGBS
GA4K_285	233	Self	Diagnostic	WGBS
GA4K_286	234	Self	No diagnosis	WGBS, HiFi-GS
GA4K_287	235	Self	No diagnosis	WGBS, HiFi-GS
GA4K_288	236	Self	No diagnosis	WGBS, HiFi-GS
GA4K_289	237	Self	Diagnostic	WGBS
GA4K_290	237	Affected Sister	Diagnostic	WGBS
GA4K_291	238	Self	no diagnosis	WGBS
GA4K_292	239	Self	No diagnosis	WGBS
GA4K_293	241	Self	Diagnostic	WGBS, HiFi-GS
GA4K_294	242	Self	Diagnostic	WGBS
GA4K_295	243	Affected Sister	No diagnosis	WGBS
GA4K_296	244	Self	No diagnosis	WGBS
GA4K_297	245	Self	No diagnosis	WGBS
GA4K_298	245	Affected Sister	No diagnosis	WGBS
GA4K_299	245	Affected Maternal Half-brother	No diagnosis	WGBS
GA4K_300	246	Self	Partial diagnosis	WGBS, HiFi-GS
GA4K_301	247	Self	No diagnosis	WGBS
GA4K_302	248	Self	no diagnosis	WGBS
GA4K_303	249	Self	no diagnosis	WGBS
GA4K_304	250	Self	no diagnosis	WGBS
GA4K_305	251	Self	No diagnosis	WGBS
GA4K_306	252	Self	No diagnosis	WGBS
GA4K_307	253	Self	no diagnosis	WGBS
GA4K_308	254	Self	No diagnosis	WGBS
GA4K_309	255	Self	no diagnosis	WGBS
GA4K_310	256	Self	no diagnosis	WGBS
GA4K_311	257	Self	no diagnosis	WGBS
GA4K_312	258	Self	No diagnosis	WGBS
GA4K_313	259	Self	No diagnosis	WGBS
GA4K_314	259	Affected Mother	NA	WGBS
GA4K_315	260	Self	Diagnostic	WGBS
GA4K_316	261	Self	No diagnosis	WGBS, HiFi-GS
GA4K_317	262	Self	no diagnosis	WGBS
GA4K_318	263	Self	No diagnosis	WGBS
GA4K_319	264	Self	Diagnostic	WGBS
GA4K_320	264	Affected Mother	NA	WGBS
GA4K_321	265	Self	No diagnosis	WGBS
GA4K_322	266	Self	no diagnosis	WGBS
GA4K_323	267	Self	No diagnosis	WGBS
GA4K_324	268	Self	No diagnosis	WGBS
GA4K_325	269	Self	no diagnosis	WGBS
GA4K_326	270	Self	No diagnosis	WGBS
GA4K_327	270	Affected Sister	No diagnosis	WGBS
GA4K_328	271	Self	No diagnosis	WGBS, HiFi-GS
GA4K_329	274	Self	No diagnosis	WGBS
GA4K_330	275	Self	Diagnostic	WGBS
GA4K_331	276	Self	Diagnostic	WGBS
GA4K_332	279	Self	No diagnosis	WGBS
GA4K_333	280	Self	No diagnosis	WGBS
GA4K_334	284	Self	Diagnostic	WGBS
GA4K_335	285	Self	No diagnosis	WGBS
GA4K_336	286	Self	No diagnosis	WGBS
GA4K_337	287	Self	No diagnosis	WGBS
GA4K_338	287	Affected Sister	No diagnosis	WGBS
GA4K_339	288	Self	No diagnosis	WGBS
GA4K_340	288	Affected Mother	NA	WGBS
GA4K_341	289	Self	No diagnosis	WGBS
GA4K_342	290	Self	No diagnosis	WGBS
GA4K_343	291	Self	No diagnosis	WGBS, HiFi-GS
GA4K_344	292	Self	Diagnostic	WGBS
GA4K_345	295	Self	No diagnosis	WGBS
GA4K_346	298	Self	No diagnosis	WGBS
GA4K_347	299	Self	No diagnosis	WGBS
GA4K_348	300	Self	Diagnostic	WGBS
GA4K_349	301	Self	No diagnosis	WGBS
GA4K_350	302	Self	no diagnosis	WGBS
GA4K_351	304	Self	No diagnosis	WGBS, HiFi-GS
GA4K_352	306	Self	No diagnosis	WGBS, HiFi-GS
GA4K_353	307	Self	No diagnosis	WGBS
GA4K_354	311	Self	no diagnosis	WGBS
GA4K_355	311	Affected Sister	no diagnosis	WGBS
GA4K_356	313	Self	no diagnosis	WGBS
GA4K_357	314	Self	No diagnosis	WGBS
GA4K_358	315	Self	Diagnostic	WGBS
GA4K_359	316	Self	no diagnosis	WGBS
GA4K_360	317	Self	No diagnosis	WGBS
GA4K_361	317	Affected Brother	no diagnosis	WGBS
GA4K_362	318	Self	No diagnosis	WGBS
GA4K_363	320	Self	no diagnosis	WGBS
GA4K_364	321	Self	No diagnosis	WGBS
GA4K_365	322	Self	no diagnosis	WGBS
GA4K_366	324	Self	No diagnosis	WGBS
GA4K_367	325	Self	No diagnosis	WGBS
GA4K_368	326	Self	No diagnosis	WGBS
GA4K_369	327	Self	Partial diagnosis	WGBS
GA4K_370	328	Self	No diagnosis	WGBS
GA4K_371	330	Self	No diagnosis	WGBS
GA4K_372	331	Self	No diagnosis	WGBS, HiFi-GS
GA4K_373	332	Self	No diagnosis	WGBS
GA4K_374	333	Self	No diagnosis	WGBS
GA4K_375	334	Self	No diagnosis	HiFi-GS
GA4K_376	337	Self	Diagnostic	WGBS
GA4K_377	340	Self	No diagnosis	WGBS, HiFi-GS
GA4K_378	341	Self	Diagnostic	WGBS
GA4K_379	342	Self	No diagnosis	WGBS
GA4K_380	343	Self	Diagnostic	WGBS
GA4K_381	345	Self	No diagnosis	WGBS
GA4K_382	346	Self	No diagnosis	WGBS
GA4K_383	347	Self	No diagnosis	WGBS
GA4K_384	348	Self	Partial genotype	WGBS
GA4K_385	349	Self	No diagnosis	WGBS
GA4K_386	350	Self	No diagnosis	WGBS
GA4K_387	351	Self	No diagnosis	WGBS, HiFi-GS
GA4K_388	353	Self	No diagnosis	WGBS
GA4K_389	354	Self	Diagnostic	WGBS
GA4K_390	355	Self	No diagnosis	WGBS
GA4K_391	356	Self	No diagnosis	WGBS
GA4K_392	357	Self	Diagnostic	WGBS
GA4K_393	358	Self	No diagnosis	WGBS, HiFi-GS
GA4K_394	359	Self	No diagnosis	WGBS
GA4K_395	360	Self	No diagnosis	WGBS
GA4K_396	361	Self	No diagnosis	WGBS
GA4K_397	362	Self	no diagnosis	WGBS
GA4K_398	362	Affected Brother	No diagnosis	WGBS
GA4K_399	364	Self	No diagnosis	WGBS, HiFi-GS
GA4K_400	365	Self	No diagnosis	WGBS
GA4K_401	366	Self	no diagnosis	WGBS
GA4K_402	366	Affected Father	NA	WGBS
GA4K_403	368	Self	No diagnosis	WGBS
GA4K_404	369	Self	No diagnosis	WGBS
GA4K_405	370	Self	No diagnosis	WGBS
GA4K_406	371	Self	No diagnosis	WGBS
GA4K_407	374	Self	no diagnosis	WGBS
GA4K_408	376	Self	No diagnosis	WGBS
GA4K_409	378	Self	no diagnosis	WGBS
GA4K_410	380	Self	No diagnosis	WGBS
GA4K_411	381	Self	Diagnostic	WGBS
GA4K_412	382	Self	No diagnosis	WGBS
GA4K_413	383	Self	No diagnosis	WGBS
GA4K_414	384	Self	No diagnosis	WGBS
GA4K_415	385	Self	No diagnosis	WGBS
GA4K_416	386	Self	Diagnostic	WGBS
GA4K_417	388	Self	Partial diagnosis	WGBS
GA4K_418	390	Affected Sister	No diagnosis	WGBS
GA4K_419	393	Self	No diagnosis	WGBS
GA4K_420	393	Affected Mother	NA	WGBS
GA4K_421	394	Self	No diagnosis	WGBS
GA4K_422	395	Self	No diagnosis	WGBS
GA4K_423	397	Self	No diagnosis	WGBS
GA4K_424	398	Self	No diagnosis	WGBS
GA4K_425	402	Self	No diagnosis	WGBS
GA4K_426	403	Self	No diagnosis	WGBS
GA4K_427	403	Affected Brother	No diagnosis	WGBS
GA4K_428	404	Self	No diagnosis	WGBS
GA4K_429	406	Self	No diagnosis	WGBS
GA4K_430	407	Self	No diagnosis	WGBS
GA4K_431	408	Self	No diagnosis	WGBS
GA4K_432	409	Self	No diagnosis	WGBS
GA4K_433	410	Self	no diagnosis	WGBS
GA4K_434	414	Self	No diagnosis	WGBS
GA4K_435	415	Self	No diagnosis	WGBS
GA4K_436	416	Self	No diagnosis	WGBS
GA4K_437	417	Self	No diagnosis	WGBS
GA4K_438	418	Self	No diagnosis	WGBS
GA4K_439	418	Unaffected Mother	NA	WGBS
GA4K_440	422	Self	No diagnosis	WGBS
GA4K_441	424	Self	No diagnosis	WGBS
GA4K_442	424	Unaffected Mother	NA	WGBS
GA4K_443	424	Affected Brother	no diagnosis	WGBS
GA4K_444	426	Self	no diagnosis	WGBS
GA4K_445	427	Self	Partial genotype	WGBS, HiFi-GS
GA4K_446	428	Self	no diagnosis	WGBS
GA4K_447	429	Self	No diagnosis	WGBS
GA4K_448	430	Self	No diagnosis	WGBS
GA4K_449	430	Affected Brother	No diagnosis	WGBS
GA4K_450	431	Self	No diagnosis	WGBS, HiFi-GS
GA4K_451	432	Self	No diagnosis	WGBS
GA4K_452	433	Self	No diagnosis	WGBS, HiFi-GS
GA4K_453	434	Self	no diagnosis	WGBS
GA4K_454	435	Self	Diagnostic	WGBS
GA4K_455	436	Self	No diagnosis	WGBS
GA4K_456	437	Self	no diagnosis	WGBS
GA4K_457	438	Self	Partial diagnosis	WGBS
GA4K_458	439	Self	No diagnosis	WGBS
GA4K_459	441	Self	No diagnosis	WGBS
GA4K_460	442	Self	no diagnosis	WGBS
GA4K_461	446	Self	No diagnosis	WGBS
GA4K_462	447	Self	No diagnosis	WGBS
GA4K_463	448	Affected Mother	NA	WGBS
GA4K_464	450	Self	Diagnostic	WGBS
GA4K_465	451	Self	No diagnosis	WGBS
GA4K_466	452	Self	No diagnosis	WGBS
GA4K_467	453	Self	No diagnosis	WGBS
GA4K_468	453	Affected Sister	No diagnosis	WGBS
GA4K_469	457	Self	no diagnosis	WGBS, HiFi-GS
GA4K_470	458	Self	No diagnosis	WGBS, HiFi-GS
GA4K_471	462	Self	No diagnosis	HiFi-GS
GA4K_472	463	Self	Partial diagnosis	WGBS
GA4K_473	463	Affected Mother	NA	WGBS
GA4K_474	464	Self	No diagnosis	WGBS, HiFi-GS
GA4K_475	464	Unaffected Mother	pending	HiFi-GS
GA4K_476	464	Affected Sister	pending	HiFi-GS
GA4K_477	471	Self	No diagnosis	WGBS
GA4K_478	472	Self	no diagnosis	WGBS
GA4K_479	472	Affected Brother	no diagnosis	WGBS
GA4K_480	473	Self	Diagnostic	WGBS
GA4K_481	476	Self	No diagnosis	WGBS
GA4K_482	479	Self	no diagnosis	WGBS
GA4K_483	480	Self	Partial genotype	WGBS
GA4K_484	480	Affected Mother	NA	WGBS
GA4K_485	482	Self	No diagnosis	WGBS
GA4K_486	483	Self	No diagnosis	WGBS
GA4K_487	484	Self	No diagnosis	WGBS
GA4K_488	485	Self	No diagnosis	WGBS
GA4K_489	485	Affected Brother	No diagnosis	WGBS
GA4K_490	485	Affected Brother	No diagnosis	WGBS
GA4K_491	488	Self	No diagnosis	WGBS
GA4K_492	488	Affected Brother	No diagnosis	WGBS
GA4K_493	489	Self	No diagnosis	WGBS
GA4K_494	490	Self	No diagnosis	WGBS, HiFi-GS
GA4K_495	492	Self	Partial diagnosis	WGBS
GA4K_496	493	Self	no diagnosis	WGBS
GA4K_497	495	Affected Brother	no diagnosis	WGBS
GA4K_498	498	Self	no diagnosis	WGBS
GA4K_499	498	Affected Brother	no diagnosis	WGBS
GA4K_500	499	Self	No diagnosis	WGBS
GA4K_501	502	Self	No diagnosis	WGBS
GA4K_502	503	Self	No diagnosis	WGBS
GA4K_503	503	Unaffected Mother	NA	WGBS
GA4K_504	504	Self	No diagnosis	WGBS
GA4K_505	506	Self	No diagnosis	WGBS
GA4K_506	511	Self	no diagnosis	WGBS
GA4K_507	511	Unaffected Mother	NA	WGBS
GA4K_508	515	Self	Partial genotype	WGBS
GA4K_509	517	Self	No diagnosis	WGBS
GA4K_510	517	Affected Mother	NA	WGBS
GA4K_511	517	Affected Father	NA	WGBS
GA4K_512	524	Self	No diagnosis	WGBS
GA4K_513	525	Self	No diagnosis	WGBS
GA4K_514	526	Self	No diagnosis	WGBS
GA4K_515	527	Self	No diagnosis	WGBS
GA4K_516	530	Self	No diagnosis	WGBS, HiFi-GS
GA4K_517	532	Self	No diagnosis	WGBS
GA4K_518	532	Affected Sister	No diagnosis	WGBS
GA4K_519	532	Affected Mother	NA	WGBS
GA4K_520	533	Self	no diagnosis	WGBS, HiFi-GS
GA4K_521	533	Affected Father	NA	WGBS
GA4K_522	535	Self	Partial genotype	WGBS
GA4K_523	537	Self	No diagnosis	WGBS
GA4K_524	538	Self	No diagnosis	WGBS
GA4K_525	538	Unaffected Mother	NA	WGBS
GA4K_526	539	Self	no diagnosis	WGBS
GA4K_527	541	Self	No diagnosis	WGBS, HiFi-GS
GA4K_528	543	Self	No diagnosis	WGBS, HiFi-GS
GA4K_529	544	Self	No diagnosis	WGBS
GA4K_530	544	Unaffected Mother	NA	WGBS
GA4K_531	545	Self	no diagnosis	WGBS
GA4K_532	546	Self	No diagnosis	WGBS
GA4K_533	546	Affected Sister	No diagnosis	WGBS
GA4K_534	547	Self	No diagnosis	WGBS
GA4K_535	549	Self	No diagnosis	WGBS
GA4K_536	549	Affected Brother	No diagnosis	WGBS
GA4K_537	550	Self	No diagnosis	WGBS
GA4K_538	551	Self	No diagnosis	WGBS
GA4K_539	552	Self	No diagnosis	WGBS
GA4K_540	559	Self	No diagnosis	WGBS
GA4K_541	561	Self	No diagnosis	WGBS
GA4K_542	562	Self	no diagnosis	WGBS
GA4K_543	563	Self	No diagnosis	WGBS
GA4K_544	564	Self	No diagnosis	WGBS
GA4K_545	565	Self	No diagnosis	WGBS
GA4K_546	566	Self	No diagnosis	WGBS
GA4K_547	571	Self	No diagnosis	WGBS
GA4K_548	571	Affected Mother	NA	WGBS
GA4K_549	573	Self	No diagnosis	WGBS, HiFi-GS
GA4K_550	579	Self	No diagnosis	WGBS
GA4K_551	579	Affected Brother	No diagnosis	WGBS
GA4K_552	580	Self	No diagnosis	WGBS
GA4K_553	582	Self	No diagnosis	WGBS
GA4K_554	583	Self	Diagnostic	WGBS
GA4K_555	584	Self	No diagnosis	WGBS, HiFi-GS
GA4K_556	585	Self	No diagnosis	WGBS
GA4K_557	586	Self	No diagnosis	WGBS
GA4K_558	586	Affected Mother	NA	WGBS
GA4K_559	590	Self	no diagnosis	WGBS
GA4K_560	591	Self	No diagnosis	WGBS
GA4K_561	592	Self	no diagnosis	WGBS
GA4K_562	594	Self	no diagnosis	WGBS
GA4K_563	595	Self	Diagnostic	WGBS
GA4K_564	599	Self	Diagnostic	WGBS
GA4K_565	602	Self	no diagnosis	WGBS
GA4K_566	603	Self	no diagnosis	WGBS
GA4K_567	604	Self	No diagnosis	WGBS
GA4K_568	606	Self	No diagnosis	WGBS
GA4K_569	608	Self	no diagnosis	WGBS
GA4K_570	609	Self	No diagnosis	WGBS
GA4K_571	611	Self	No diagnosis	WGBS
GA4K_572	616	Self	Diagnostic	WGBS
GA4K_573	616	Affected Brother	Diagnostic	WGBS
GA4K_574	617	Self	No diagnosis	WGBS
GA4K_575	620	Self	No diagnosis	WGBS
GA4K_576	621	Self	No diagnosis	WGBS
GA4K_577	622	Self	No diagnosis	WGBS
GA4K_578	623	Self	No diagnosis	WGBS
GA4K_579	626	Self	Partial genotype	WGBS
GA4K_580	628	Self	no diagnosis	WGBS
GA4K_581	632	Self	Diagnostic	WGBS
GA4K_582	634	Affected Sister	No diagnosis	WGBS, HiFi-GS
GA4K_583	635	NA	NA	WGBS
GA4K_584	639	Self	Partial genotype	WGBS
GA4K_585	640	Self	No diagnosis	WGBS
GA4K_586	641	Self	No diagnosis	WGBS
GA4K_587	643	Self	No diagnosis	WGBS
GA4K_588	646	Self	no diagnosis	WGBS
GA4K_589	647	Self	no diagnosis	WGBS
GA4K_590	649	Self	No diagnosis	WGBS
GA4K_591	651	Self	No diagnosis	WGBS
GA4K_592	654	Self	no diagnosis	WGBS
GA4K_593	656	Self	No diagnosis	WGBS
GA4K_594	658	Self	No diagnosis	WGBS
GA4K_595	659	Self	no diagnosis	WGBS
GA4K_596	661	Self	Diagnostic	WGBS
GA4K_597	662	Self	no diagnosis	WGBS
GA4K_598	670	Self	No diagnosis	WGBS
GA4K_599	670	Affected Brother	No diagnosis	WGBS
GA4K_600	674	Self	Partial diagnosis	WGBS
GA4K_601	675	Self	No diagnosis	WGBS
GA4K_602	677	Self	No diagnosis	WGBS
GA4K_603	678	Self	No diagnosis	WGBS
GA4K_604	681	Self	No diagnosis	WGBS, HiFi-GS
GA4K_605	682	Self	no diagnosis	WGBS
GA4K_606	683	Self	no diagnosis	WGBS
GA4K_607	684	Self	No diagnosis	WGBS
GA4K_608	685	Self	No diagnosis	WGBS
GA4K_609	686	Self	no diagnosis	WGBS, HiFi-GS
GA4K_610	687	Self	No diagnosis	WGBS
GA4K_611	689	Self	no diagnosis	WGBS
GA4K_612	691	Self	Diagnostic	WGBS
GA4K_613	692	Self	No diagnosis	WGBS
GA4K_614	693	Self	No diagnosis	WGBS
GA4K_615	694	Self	No diagnosis	WGBS
GA4K_616	696	Self	No diagnosis	WGBS
GA4K_617	697	Self	No diagnosis	WGBS
GA4K_618	699	Self	No diagnosis	WGBS
GA4K_619	701	Self	No diagnosis	WGBS
GA4K_620	702	Self	Diagnostic	WGBS
GA4K_621	703	Self	No diagnosis	WGBS
GA4K_622	704	Self	No diagnosis	WGBS
GA4K_623	705	Self	No diagnosis	WGBS
GA4K_624	706	Self	no diagnosis	WGBS
GA4K_625	707	Self	No diagnosis	WGBS
GA4K_626	708	Self	no diagnosis	WGBS
GA4K_627	710	Self	No diagnosis	WGBS
GA4K_628	716	Self	no diagnosis	WGBS
GA4K_629	717	Self	No diagnosis	WGBS
GA4K_630	718	Self	Partial genotype	WGBS
GA4K_631	719	Self	no diagnosis	WGBS
GA4K_632	720	Affected Brother	No diagnosis	WGBS
GA4K_633	722	Self	no diagnosis	WGBS
GA4K_634	722	Affected Brother	No diagnosis	WGBS
GA4K_635	725	Self	Partial genotype	WGBS, HiFi-GS
GA4K_636	726	Self	No diagnosis	WGBS
GA4K_637	727	Self	No diagnosis	WGBS
GA4K_638	728	Self	No diagnosis	WGBS
GA4K_639	729	Self	no diagnosis	WGBS
GA4K_640	730	Self	no diagnosis	WGBS
GA4K_641	731	Self	No diagnosis	WGBS
GA4K_642	740	Self	No diagnosis	WGBS
GA4K_643	741	Self	No diagnosis	WGBS
GA4K_644	743	Self	no diagnosis	WGBS, HiFi-GS
GA4K_645	743	Affected Sister	no diagnosis	WGBS
GA4K_646	745	Self	No diagnosis	WGBS
GA4K_647	746	Self	No diagnosis	WGBS
GA4K_648	748	Self	Dual diagnosis	WGBS
GA4K_649	750	Self	No diagnosis	WGBS
GA4K_650	751	Self	No diagnosis	WGBS
GA4K_651	752	Self	no diagnosis	WGBS
GA4K_652	753	Self	No diagnosis	WGBS
GA4K_653	753	Affected Maternal Half-brother	no diagnosis	WGBS
GA4K_654	754	Self	No diagnosis	WGBS
GA4K_655	755	Self	No diagnosis	WGBS
GA4K_656	757	Self	No diagnosis	WGBS
GA4K_657	758	Self	No diagnosis	WGBS
GA4K_658	759	Self	No diagnosis	WGBS
GA4K_659	760	Self	Diagnostic	WGBS, HiFi-GS
GA4K_660	761	Self	Diagnostic	WGBS
GA4K_661	763	Self	no diagnosis	WGBS
GA4K_662	764	Self	No diagnosis	WGBS
GA4K_663	765	Self	No diagnosis	WGBS
GA4K_664	766	Self	No diagnosis	WGBS
GA4K_665	767	Self	No diagnosis	WGBS
GA4K_666	768	Self	No diagnosis	WGBS
GA4K_667	769	Self	no diagnosis	WGBS
GA4K_668	769	Affected Brother	no diagnosis	WGBS
GA4K_669	770	Self	no diagnosis	WGBS
GA4K_670	771	Self	No diagnosis	WGBS
GA4K_671	772	Self	No diagnosis	WGBS
GA4K_672	773	Self	No diagnosis	WGBS
GA4K_673	775	Self	Diagnostic	WGBS
GA4K_674	778	Self	Diagnostic	WGBS
GA4K_675	779	Self	No diagnosis	WGBS
GA4K_676	780	Self	No diagnosis	WGBS
GA4K_677	782	Self	Partial genotype	WGBS
GA4K_678	783	Self	No diagnosis	WGBS
GA4K_679	784	Self	no diagnosis	WGBS
GA4K_680	785	Self	No diagnosis	WGBS
GA4K_681	785	Affected Brother	No diagnosis	WGBS
GA4K_682	787	Self	No diagnosis	WGBS
GA4K_683	790	Self	Diagnostic	WGBS
GA4K_684	791	Self	No diagnosis	WGBS
GA4K_685	792	Self	No diagnosis	WGBS
GA4K_686	794	Self	No diagnosis	WGBS
GA4K_687	796	Self	Partial genotype	WGBS
GA4K_688	797	Self	No diagnosis	WGBS
GA4K_689	797	Affected Mother	NA	WGBS
GA4K_690	799	Self	No diagnosis	WGBS
GA4K_691	801	Affected Brother	No diagnosis	WGBS
GA4K_692	802	Self	No diagnosis	WGBS
GA4K_693	803	Self	no diagnosis	WGBS
GA4K_694	804	Self	no diagnosis	WGBS
GA4K_695	805	Self	No diagnosis	WGBS
GA4K_696	806	Self	No diagnosis	WGBS
GA4K_697	807	Self	No diagnosis	WGBS
GA4K_698	808	Self	No diagnosis	WGBS
GA4K_699	809	Self	Diagnostic	WGBS
GA4K_700	811	Self	No diagnosis	WGBS
GA4K_701	818	Self	No diagnosis	WGBS
GA4K_702	818	Affected Mother	NA	WGBS
GA4K_703	819	Self	Partial diagnosis	WGBS
GA4K_704	820	Self	No diagnosis	WGBS, HiFi-GS
GA4K_705	820	Unaffected Mother	NA	HiFi-GS
GA4K_706	820	Unaffected Father	NA	HiFi-GS
GA4K_707	821	Self	No diagnosis	WGBS
GA4K_708	822	Self	Diagnostic	WGBS
GA4K_709	823	Self	No diagnosis	WGBS
GA4K_710	824	Self	No diagnosis	WGBS
GA4K_711	825	Self	Diagnostic	WGBS
GA4K_712	826	Self	Diagnostic	WGBS
GA4K_713	827	Self	No diagnosis	WGBS
GA4K_714	828	Self	No diagnosis	WGBS
GA4K_715	828	Affected Brother	No diagnosis	WGBS
GA4K_716	828	Affected Brother	No diagnosis	WGBS
GA4K_717	829	Self	No diagnosis	WGBS
GA4K_718	830	Self	No diagnosis	WGBS
GA4K_719	830	Affected Sister	Diagnostic	WGBS
GA4K_720	830	Affected Mother	NA	WGBS
GA4K_721	830	Affected Father	NA	WGBS
GA4K_722	830	Affected Brother	no diagnosis	WGBS
GA4K_723	830	Affected Brother	no diagnosis	WGBS
GA4K_724	831	Self	No diagnosis	WGBS
GA4K_725	832	Self	No diagnosis	WGBS
GA4K_726	832	Affected Mother	NA	WGBS
GA4K_727	833	Self	No diagnosis	WGBS
GA4K_728	834	Self	Diagnostic	WGBS
GA4K_729	835	Self	No diagnosis	WGBS
GA4K_730	836	Self	no diagnosis	WGBS
GA4K_731	837	Self	No diagnosis	WGBS
GA4K_732	838	Self	no diagnosis	WGBS
GA4K_733	839	Self	Diagnostic	WGBS
GA4K_734	840	Self	No diagnosis	WGBS
GA4K_735	841	Self	No diagnosis	WGBS
GA4K_736	841	Affected Brother	No diagnosis	WGBS
GA4K_737	842	Self	No diagnosis	WGBS
GA4K_738	843	Self	Diagnostic	WGBS
GA4K_739	845	Self	no diagnosis	WGBS
GA4K_740	846	Self	Partial genotype	WGBS
GA4K_741	847	Self	Diagnostic	WGBS
GA4K_742	848	Self	No diagnosis	WGBS
GA4K_743	849	Self	Diagnostic	WGBS
GA4K_744	850	Self	No diagnosis	WGBS
GA4K_745	850	Affected Brother	No diagnosis	WGBS
GA4K_746	851	Self	no diagnosis	WGBS
GA4K_747	852	Self	Diagnostic	WGBS
GA4K_748	853	Self	Diagnostic	WGBS
GA4K_749	854	Self	No diagnosis	WGBS
GA4K_750	856	Self	No diagnosis	WGBS
GA4K_751	857	Self	no diagnosis	WGBS
GA4K_752	858	Self	Diagnostic	WGBS
GA4K_753	859	Self	No diagnosis	WGBS
GA4K_754	860	Self	no diagnosis	WGBS
GA4K_755	861	Self	No diagnosis	WGBS
GA4K_756	861	Affected Mother	NA	WGBS
GA4K_757	862	Self	Diagnostic	WGBS
GA4K_758	863	Self	No diagnosis	WGBS
GA4K_759	864	Self	No diagnosis	WGBS
GA4K_760	865	Self	No diagnosis	WGBS
GA4K_761	866	Self	No diagnosis	WGBS
GA4K_762	867	Self	no diagnosis	WGBS
GA4K_763	868	Self	Diagnostic	WGBS
GA4K_764	869	Self	no diagnosis	WGBS
GA4K_765	870	Self	no diagnosis	WGBS
GA4K_766	871	Self	no diagnosis	WGBS
GA4K_767	872	Self	No diagnosis	WGBS
GA4K_768	873	Self	no diagnosis	WGBS
GA4K_769	874	Self	No diagnosis	WGBS, HiFi-GS
GA4K_770	875	Self	no diagnosis	WGBS
GA4K_771	876	Self	No diagnosis	WGBS
GA4K_772	877	Self	No diagnosis	WGBS
GA4K_773	878	Self	No diagnosis	WGBS
GA4K_774	879	Self	No diagnosis	WGBS
GA4K_775	880	Self	no diagnosis	WGBS
GA4K_776	880	Affected Sister	no diagnosis	WGBS
GA4K_777	881	Self	No diagnosis	WGBS
GA4K_778	882	Affected Sister	No diagnosis	WGBS
GA4K_779	887	Self	No diagnosis	WGBS
GA4K_780	889	Self	Partial genotype	WGBS
GA4K_781	890	Self	No diagnosis	WGBS
GA4K_782	891	Self	Partial genotype	WGBS
GA4K_783	892	Self	Diagnostic	WGBS
GA4K_784	893	Self	Partial genotype	WGBS
GA4K_785	894	Self	No diagnosis	WGBS
GA4K_786	894	Affected Sister	No diagnosis	WGBS
GA4K_787	896	Self	No diagnosis	WGBS
GA4K_788	897	Self	no diagnosis	WGBS
GA4K_789	899	Self	no diagnosis	WGBS
GA4K_790	900	Self	No diagnosis	WGBS
GA4K_791	901	Self	No diagnosis	WGBS
GA4K_792	903	Self	no diagnosis	WGBS
GA4K_793	906	Self	Diagnostic	WGBS
GA4K_794	907	Self	No diagnosis	WGBS
GA4K_795	907	Affected Brother	No diagnosis	WGBS
GA4K_796	908	Self	no diagnosis	WGBS
GA4K_797	909	Self	No diagnosis	WGBS
GA4K_798	910	Self	Diagnostic	WGBS
GA4K_799	911	Self	No diagnosis	WGBS
GA4K_800	912	Self	No diagnosis	WGBS
GA4K_801	913	Self	no diagnosis	WGBS
GA4K_802	914	Self	No diagnosis	WGBS
GA4K_803	915	Self	No diagnosis	WGBS
GA4K_804	915	Affected Brother	No diagnosis	WGBS
GA4K_805	915	Affected Brother	No diagnosis	WGBS
GA4K_806	916	Self	No diagnosis	WGBS
GA4K_807	918	Self	No diagnosis	WGBS
GA4K_808	919	Self	No diagnosis	WGBS
GA4K_809	921	Self	No diagnosis	WGBS
GA4K_810	922	Self	No diagnosis	WGBS
GA4K_811	924	Self	Partial genotype	WGBS
GA4K_812	925	Self	no diagnosis	WGBS
GA4K_813	927	Self	no diagnosis	WGBS
GA4K_814	929	Self	No diagnosis	WGBS
GA4K_815	932	Self	no diagnosis	WGBS
GA4K_816	932	Affected Brother	no diagnosis	WGBS
GA4K_817	933	Self	No diagnosis	WGBS
GA4K_818	936	Self	No diagnosis	WGBS
GA4K_819	937	Self	no diagnosis	WGBS
GA4K_820	939	Self	No diagnosis	WGBS
GA4K_821	940	Self	No diagnosis	WGBS
GA4K_822	941	Self	No diagnosis	WGBS
GA4K_823	942	Self	no diagnosis	WGBS
GA4K_824	943	Self	No diagnosis	WGBS, HiFi-GS
GA4K_825	944	Self	Diagnostic	WGBS
GA4K_826	945	Self	no diagnosis	WGBS
GA4K_827	946	Self	No diagnosis	WGBS
GA4K_828	947	Self	No diagnosis	WGBS
GA4K_829	950	Self	No diagnosis	WGBS
GA4K_830	951	Self	No diagnosis	WGBS
GA4K_831	954	Self	No diagnosis	WGBS
GA4K_832	955	Self	no diagnosis	WGBS
GA4K_833	957	Self	no diagnosis	WGBS
GA4K_834	958	Self	No diagnosis	WGBS
GA4K_835	960	Self	No diagnosis	WGBS
GA4K_836	962	Self	No diagnosis	WGBS
GA4K_837	972	Affected Sister	Diagnostic	WGBS
GA4K_838	980	Unaffected Mother	NA	WGBS
GA4K_839	983	Self	No diagnosis	WGBS
GA4K_840	984	Self	no diagnosis	WGBS
GA4K_841	984	Affected Brother	no diagnosis	WGBS
GA4K_842	986	Self	No diagnosis	WGBS, HiFi-GS
GA4K_843	988	Self	Diagnostic	WGBS
GA4K_844	989	Self	no diagnosis	WGBS
GA4K_845	990	Self	No diagnosis	HiFi-GS
GA4K_846	998	Self	Partial genotype	WGBS
GA4K_847	999	Self	Diagnostic	WGBS
GA4K_848	1011	Self	no diagnosis	WGBS
GA4K_849	1012	Self	No diagnosis	WGBS
GA4K_850	1013	Self	no diagnosis	WGBS
GA4K_851	1014	Self	No diagnosis	WGBS
GA4K_852	1018	Self	No diagnosis	WGBS
GA4K_853	1019	Self	No diagnosis	WGBS
GA4K_854	1020	Self	no diagnosis	WGBS
GA4K_855	1021	Self	No diagnosis	WGBS
GA4K_856	1022	Self	No diagnosis	WGBS
GA4K_857	1023	Self	Diagnostic	WGBS
GA4K_858	1024	Self	No diagnosis	WGBS
GA4K_859	1025	Self	No diagnosis	WGBS
GA4K_860	1026	Self	No diagnosis	WGBS
GA4K_861	1027	Self	no diagnosis	WGBS
GA4K_862	1028	Self	No diagnosis	WGBS
GA4K_863	1029	Self	No diagnosis	WGBS
GA4K_864	1030	Self	No diagnosis	WGBS
GA4K_865	1030	Affected Maternal Half-brother	no diagnosis	WGBS
GA4K_866	1030	Affected Maternal Half-brother	no diagnosis	WGBS
GA4K_867	1033	Self	no diagnosis	WGBS
GA4K_868	1034	Affected Brother	No diagnosis	WGBS
GA4K_869	1037	Self	No diagnosis	WGBS
GA4K_870	1038	Self	No diagnosis	WGBS
GA4K_871	1039	Self	no diagnosis	WGBS
GA4K_872	1040	Self	No diagnosis	WGBS
GA4K_873	1041	Self	no diagnosis	WGBS
GA4K_874	1042	Self	No diagnosis	WGBS
GA4K_875	1044	Self	No diagnosis	WGBS
GA4K_876	1048	Self	No diagnosis	WGBS
GA4K_877	1051	Self	Diagnostic	WGBS
GA4K_878	1052	Self	No diagnosis	WGBS
GA4K_879	1052	Affected Mother	NA	WGBS
GA4K_880	1054	Self	No diagnosis	WGBS
GA4K_881	1055	Self	Diagnostic	WGBS
GA4K_882	1056	Self	No diagnosis	WGBS
GA4K_883	1058	Self	No diagnosis	WGBS
GA4K_884	1058	Affected Sister	No diagnosis	WGBS
GA4K_885	1059	Self	no diagnosis	WGBS
GA4K_886	1060	Self	No diagnosis	WGBS
GA4K_887	1061	Self	no diagnosis	WGBS
GA4K_888	1062	Self	no diagnosis	WGBS
GA4K_889	1063	Self	No diagnosis	WGBS
GA4K_890	1064	Self	no diagnosis	WGBS
GA4K_891	1065	Self	No diagnosis	WGBS
GA4K_892	1067	Self	no diagnosis	WGBS
GA4K_893	1068	Self	No diagnosis	WGBS
GA4K_894	1070	Self	No diagnosis	WGBS
GA4K_895	1073	Self	no diagnosis	WGBS
GA4K_896	1073	Affected Mother	NA	WGBS
GA4K_897	1074	Self	no diagnosis	WGBS
GA4K_898	1075	Self	No diagnosis	WGBS
GA4K_899	1077	Self	Partial genotype	WGBS
GA4K_900	1078	Self	Diagnostic	WGBS
GA4K_901	1080	Self	Partial genotype	WGBS
GA4K_902	1081	Self	Diagnostic	WGBS
GA4K_903	1081	Affected Sister	Diagnostic	WGBS
GA4K_904	1082	Self	no diagnosis	WGBS
GA4K_905	1083	Self	No diagnosis	WGBS
GA4K_906	1083	Affected Mother	NA	WGBS
GA4K_907	1085	Self	No diagnosis	WGBS
GA4K_908	1086	Self	No diagnosis	WGBS
GA4K_909	1088	Self	No diagnosis	WGBS
GA4K_910	1090	Self	Partial genotype	WGBS
GA4K_911	1091	Self	No diagnosis	WGBS
GA4K_912	1092	Self	No diagnosis	WGBS
GA4K_913	1094	Self	no diagnosis	WGBS
GA4K_914	1095	Self	No diagnosis	WGBS
GA4K_915	1097	Self	no diagnosis	WGBS
GA4K_916	1100	Self	No diagnosis	WGBS
GA4K_917	1100	Affected Brother	No diagnosis	WGBS
GA4K_918	1101	Self	no diagnosis	WGBS
GA4K_919	1103	Self	Diagnostic	WGBS
GA4K_920	1106	Self	Partial genotype	WGBS
GA4K_921	1107	Self	No diagnosis	WGBS
GA4K_922	1108	Self	No diagnosis	WGBS
GA4K_923	1109	Self	No diagnosis	WGBS
GA4K_924	1111	Self	No diagnosis	WGBS
GA4K_925	1112	Self	No diagnosis	WGBS
GA4K_926	1114	Self	no diagnosis	WGBS
GA4K_927	1116	Self	No diagnosis	WGBS
GA4K_928	1118	Self	Diagnostic	WGBS
GA4K_929	1121	Self	no diagnosis	WGBS
GA4K_930	1122	Self	No diagnosis	WGBS
GA4K_931	1124	Self	No diagnosis	WGBS
GA4K_932	1126	Self	No diagnosis	WGBS
GA4K_933	1127	Self	No diagnosis	WGBS
GA4K_934	1128	Self	no diagnosis	WGBS
GA4K_935	1130	Self	Partial genotype	WGBS
GA4K_936	1132	Self	no diagnosis	WGBS
GA4K_937	1133	Self	No diagnosis	WGBS
GA4K_938	1134	Self	no diagnosis	WGBS
GA4K_939	1135	Self	No diagnosis	WGBS
GA4K_940	1136	Self	Diagnostic	WGBS
GA4K_941	1137	Self	No diagnosis	WGBS
GA4K_942	1140	Self	no diagnosis	WGBS
GA4K_943	1141	Self	No diagnosis	WGBS
GA4K_944	1142	Self	No diagnosis	WGBS
GA4K_945	1143	Self	no diagnosis	WGBS
GA4K_946	1144	Self	No diagnosis	WGBS
GA4K_947	1146	Self	Diagnostic	WGBS
GA4K_948	1146	Affected Maternal Half-brother	No diagnosis	WGBS
GA4K_949	1148	Self	No diagnosis	WGBS
GA4K_950	1149	Self	No diagnosis	WGBS
GA4K_951	1150	Self	No diagnosis	WGBS
GA4K_952	1151	Self	Diagnostic	WGBS
GA4K_953	1152	Self	No diagnosis	WGBS
GA4K_954	1153	Self	no diagnosis	WGBS
GA4K_955	1154	Self	no diagnosis	WGBS
GA4K_956	1155	Self	No diagnosis	WGBS
GA4K_957	1156	Self	pending	WGBS
GA4K_958	1157	Self	No diagnosis	WGBS
GA4K_959	1158	Self	no diagnosis	WGBS
GA4K_960	1159	Affected Other	NA	WGBS
GA4K_961	1160	Self	No diagnosis	WGBS
GA4K_962	1161	Self	No diagnosis	WGBS, HiFi-GS
GA4K_963	1161	Unaffected Mother	NA	HiFi-GS
GA4K_964	1161	Unaffected Father	NA	HiFi-GS
GA4K_965	1162	Self	no diagnosis	WGBS
GA4K_966	1162	Affected Brother	no diagnosis	WGBS
GA4K_967	1163	Self	No diagnosis	WGBS
GA4K_968	1168	Self	No diagnosis	WGBS
GA4K_969	1169	Self	no diagnosis	WGBS
GA4K_970	1170	Self	No diagnosis	WGBS
GA4K_971	1171	Self	no diagnosis	WGBS
GA4K_972	1173	Self	Partial genotype	WGBS
GA4K_973	1174	Self	no diagnosis	WGBS
GA4K_974	1175	Self	no diagnosis	WGBS
GA4K_975	1181	Self	no diagnosis	WGBS
GA4K_976	1181	Affected Brother	no diagnosis	WGBS
GA4K_977	1185	Self	No diagnosis	WGBS
GA4K_978	1186	Self	Partial diagnosis	WGBS
GA4K_979	1187	Self	No diagnosis	WGBS
GA4K_980	1188	Self	No diagnosis	WGBS, HiFi-GS
GA4K_981	1188	Affected Father	NA	WGBS
GA4K_982	1190	Self	No diagnosis	WGBS
GA4K_983	1191	Self	Diagnostic	WGBS
GA4K_984	1192	Self	No diagnosis	WGBS
GA4K_985	1194	Self	Diagnostic	WGBS
GA4K_986	1195	Self	No diagnosis	WGBS
GA4K_987	1197	Self	No diagnosis	WGBS
GA4K_988	1198	Self	Dual diagnosis	WGBS
GA4K_989	1199	Self	no diagnosis	WGBS
GA4K_990	1200	Self	no diagnosis	WGBS
GA4K_991	1202	Self	No diagnosis	WGBS
GA4K_992	1205	Self	Partial genotype	WGBS
GA4K_993	1209	Self	pending	HiFi-GS
GA4K_994	1212	Self	no diagnosis	WGBS
GA4K_995	1214	Self	No diagnosis	WGBS
GA4K_996	1215	Self	no diagnosis	WGBS
GA4K_997	1217	Self	no diagnosis	WGBS
GA4K_998	1220	Self	No diagnosis	WGBS
GA4K_999	1221	Self	no diagnosis	WGBS
GA4K_1000	1223	Self	No diagnosis	WGBS
GA4K_1001	1224	Self	no diagnosis	WGBS
GA4K_1002	1226	Self	no diagnosis	WGBS
GA4K_1003	1227	Self	no diagnosis	WGBS
GA4K_1004	1229	Self	no diagnosis	WGBS
GA4K_1005	1235	Self	No diagnosis	WGBS
GA4K_1006	1236	Self	No diagnosis	WGBS
GA4K_1007	1239	Self	Diagnostic	WGBS
GA4K_1008	1241	Self	No diagnosis	WGBS
GA4K_1009	1243	Self	No diagnosis	WGBS
GA4K_1010	1245	Self	No diagnosis	WGBS
GA4K_1011	1247	Self	no diagnosis	WGBS
GA4K_1012	1252	Self	Partial genotype	HiFi-GS
GA4K_1013	1252	Unaffected Mother	NA	HiFi-GS
GA4K_1014	1252	Unaffected Father	NA	HiFi-GS
GA4K_1015	1255	Self	Partial genotype	WGBS
GA4K_1016	1257	Self	no diagnosis	WGBS
GA4K_1017	1258	Self	no diagnosis	WGBS
GA4K_1018	1259	Self	no diagnosis	WGBS
GA4K_1019	1260	Self	no diagnosis	WGBS
GA4K_1020	1261	Self	no diagnosis	WGBS
GA4K_1021	1269	Self	Partial genotype	WGBS
GA4K_1022	1269	Affected Brother	Partial genotype	WGBS
GA4K_1023	1271	Self	No diagnosis	WGBS
GA4K_1024	1272	Self	Diagnostic	WGBS
GA4K_1025	1277	Self	no diagnosis	WGBS
GA4K_1026	1278	Self	no diagnosis	WGBS
GA4K_1027	1279	Self	no diagnosis	WGBS
GA4K_1028	1281	Self	no diagnosis	WGBS
GA4K_1029	1281	Affected Mother	NA	WGBS
GA4K_1030	1290	Self	Partial genotype	WGBS
GA4K_1031	1292	Self	No diagnosis	WGBS
GA4K_1032	1295	Self	no diagnosis	WGBS
GA4K_1033	1296	Self	no diagnosis	WGBS
GA4K_1034	1301	Self	no diagnosis	WGBS
GA4K_1035	1304	Self	No diagnosis	WGBS, HiFi-GS
GA4K_1036	1304	Affected Sister	NA	HiFi-GS
GA4K_1037	1304	Unaffected Mother	NA	HiFi-GS
GA4K_1038	1305	Self	No diagnosis	WGBS
GA4K_1039	1306	Self	no diagnosis	WGBS
GA4K_1040	1306	Affected Sister	no diagnosis	WGBS
GA4K_1041	1306	Affected Brother	no diagnosis	WGBS
GA4K_1042	1306	Affected Brother	no diagnosis	WGBS
GA4K_1043	1306	Affected Brother	no diagnosis	WGBS
GA4K_1044	1308	Self	Partial diagnosis	WGBS
GA4K_1045	1310	Self	no diagnosis	WGBS
GA4K_1046	1311	Self	Partial diagnosis	WGBS
GA4K_1047	1313	Self	No diagnosis	WGBS
GA4K_1048	1316	Self	no diagnosis	WGBS
GA4K_1049	1319	Affected Sister	Partial genotype	WGBS
GA4K_1050	1321	Self	No diagnosis	WGBS
GA4K_1051	1322	Self	No diagnosis	WGBS
GA4K_1052	1325	Self	Partial genotype	WGBS
GA4K_1053	1326	Self	no diagnosis	WGBS
GA4K_1054	1331	Self	no diagnosis	WGBS
GA4K_1055	1332	Self	no diagnosis	WGBS
GA4K_1056	1332	Affected Mother	NA	WGBS
GA4K_1057	1332	Affected Father	NA	WGBS
GA4K_1058	1334	Self	No diagnosis	WGBS
GA4K_1059	1335	Self	no diagnosis	WGBS
GA4K_1060	1337	Self	No diagnosis	WGBS
GA4K_1061	1338	Self	No diagnosis	WGBS
GA4K_1062	1339	Affected Mother	NA	WGBS
GA4K_1063	1339	Affected Brother	no diagnosis	WGBS
GA4K_1064	1340	Affected Brother	No diagnosis	WGBS
GA4K_1065	1340	Affected Brother	No diagnosis	WGBS
GA4K_1066	1342	Self	No diagnosis	WGBS
GA4K_1067	1345	Self	no diagnosis	WGBS
GA4K_1068	1348	Self	No diagnosis	WGBS
GA4K_1069	1351	Self	No diagnosis	WGBS
GA4K_1070	1352	Self	No diagnosis	HiFi-GS
GA4K_1071	1352	Unaffected Mother	NA	HiFi-GS
GA4K_1072	1352	Unaffected Father	NA	HiFi-GS
GA4K_1073	1359	Self	no diagnosis	WGBS
GA4K_1074	1364	Self	Dual diagnosis	WGBS
GA4K_1075	1367	Self	Partial genotype	WGBS
GA4K_1076	1368	Self	No diagnosis	WGBS
GA4K_1077	1369	Self	No diagnosis	WGBS
GA4K_1078	1370	Self	no diagnosis	WGBS
GA4K_1079	1372	Self	No diagnosis	WGBS
GA4K_1080	1377	Self	No diagnosis	WGBS
GA4K_1081	1378	Self	no diagnosis	WGBS
GA4K_1082	1380	Self	no diagnosis	WGBS
GA4K_1083	1384	Self	pending	WGBS
GA4K_1084	1386	Self	No diagnosis	WGBS
GA4K_1085	1386	Affected Brother	pending	WGBS
GA4K_1086	1387	Self	No diagnosis	WGBS, HiFi-GS
GA4K_1087	1388	Self	pending	WGBS
GA4K_1088	1389	Self	No diagnosis	WGBS
GA4K_1089	1396	Self	pending	WGBS
GA4K_1090	1396	Affected Mother	NA	WGBS
GA4K_1091	1397	Self	No diagnosis	WGBS
GA4K_1092	1398	Self	Partial diagnosis	WGBS
GA4K_1093	1399	Self	pending	WGBS
GA4K_1094	1400	Self	Partial diagnosis	WGBS
GA4K_1095	1402	Self	No diagnosis	WGBS
GA4K_1096	1404	Self	No diagnosis	WGBS
GA4K_1097	1405	Affected Brother	No diagnosis	WGBS
GA4K_1098	1406	Self	Dual diagnosis	WGBS
GA4K_1099	1407	Self	no diagnosis	WGBS
GA4K_1100	1408	Self	no diagnosis	WGBS
GA4K_1101	1409	Self	no diagnosis	WGBS
GA4K_1102	1410	Self	No diagnosis	WGBS, HiFi-GS
GA4K_1103	1410	Unaffected Mother	NA	HiFi-GS
GA4K_1104	1410	Unaffected Father	NA	HiFi-GS
GA4K_1105	1413	Self	No diagnosis	WGBS
GA4K_1106	1421	Self	No diagnosis	WGBS
GA4K_1107	1421	Affected Sister	No diagnosis	WGBS
GA4K_1108	1423	Self	Partial genotype	WGBS
GA4K_1109	1428	Self	No diagnosis	WGBS
GA4K_1110	1429	Self	no diagnosis	WGBS
GA4K_1111	1432	Self	No diagnosis	WGBS
GA4K_1112	1433	Self	Partial genotype	WGBS
GA4K_1113	1439	Self	no diagnosis	WGBS
GA4K_1114	1439	Affected Sister	no diagnosis	WGBS
GA4K_1115	1439	Affected Brother	no diagnosis	WGBS
GA4K_1116	1440	Self	No diagnosis	WGBS
GA4K_1117	1441	Self	No diagnosis	WGBS
GA4K_1118	1442	Self	No diagnosis	WGBS
GA4K_1119	1474	Affected Sister	No diagnosis	WGBS
GA4K_1120	1476	Self	No diagnosis	WGBS
GA4K_1121	1482	Self	Diagnostic	WGBS
GA4K_1122	1482	Affected Mother	NA	WGBS
GA4K_1123	1483	Self	No diagnosis	HiFi-GS
GA4K_1124	1483	Unaffected Mother	NA	HiFi-GS
GA4K_1125	1483	Unaffected Father	NA	HiFi-GS
GA4K_1126	1487	Self	pending	WGBS
GA4K_1127	1495	Self	Partial diagnosis	HiFi-GS
GA4K_1128	1495	Affected Maternal Half-brother	no diagnosis	HiFi-GS
GA4K_1129	1507	Self	pending	WGBS
GA4K_1130	1509	Self	pending	WGBS
GA4K_1131	1512	Self	Diagnostic	WGBS
GA4K_1132	1520	Self	no diagnosis	WGBS
GA4K_1133	1524	Self	No diagnosis	WGBS
GA4K_1134	1531	Self	no diagnosis	WGBS
GA4K_1135	1532	Self	no diagnosis	WGBS
GA4K_1136	1533	Self	No diagnosis	HiFi-GS
GA4K_1137	1542	Self	pending	WGBS
GA4K_1138	1542	Affected Sister	No diagnosis	WGBS
GA4K_1139	1547	Self	Partial diagnosis	WGBS
GA4K_1140	1552	Self	No diagnosis	WGBS
GA4K_1141	1561	Self	No diagnosis	WGBS
GA4K_1142	1563	Self	No diagnosis	WGBS
GA4K_1143	1566	Self	Partial genotype	HiFi-GS
GA4K_1144	1566	Unaffected Mother	NA	HiFi-GS
GA4K_1145	1566	Unaffected Father	NA	HiFi-GS
GA4K_1146	1568	Self	No diagnosis	WGBS
GA4K_1147	1573	Self	no diagnosis	WGBS
GA4K_1148	1574	Self	No diagnosis	WGBS, HiFi-GS
GA4K_1149	1591	Self	No diagnosis	WGBS, HiFi-GS
GA4K_1150	1602	Self	pending	WGBS
GA4K_1151	1615	Self	Partial diagnosis	WGBS, HiFi-GS
GA4K_1152	1620	Self	No diagnosis	WGBS
GA4K_1153	1622	Self	pending	WGBS
GA4K_1154	1629	Self	No diagnosis	WGBS
GA4K_1155	1630	Self	pending	WGBS
GA4K_1156	1636	Self	no diagnosis	WGBS
GA4K_1157	1642	Self	no diagnosis	WGBS
GA4K_1158	1642	Affected Sister	no diagnosis	WGBS
GA4K_1159	1643	Self	No diagnosis	WGBS, HiFi-GS
GA4K_1160	1644	Self	No diagnosis	HiFi-GS
GA4K_1161	1644	Unaffected Mother	NA	HiFi-GS
GA4K_1162	1644	Unaffected Father	NA	HiFi-GS
GA4K_1163	1645	Self	Diagnostic	WGBS
GA4K_1164	1646	Self	No diagnosis	WGBS
GA4K_1165	1647	Self	Diagnostic	WGBS
GA4K_1166	1647	Affected Mother	NA	WGBS
GA4K_1167	1649	Self	no diagnosis	WGBS
GA4K_1168	1654	Self	Dual diagnosis	WGBS
GA4K_1169	1658	Self	No diagnosis	WGBS
GA4K_1170	1658	Affected Mother	NA	WGBS
GA4K_1171	1659	Self	Partial genotype	WGBS
GA4K_1172	1661	Self	no diagnosis	WGBS
GA4K_1173	1700	Self	no diagnosis	WGBS
GA4K_1174	1703	Self	Diagnostic	WGBS
GA4K_1175	1714	Self	No diagnosis	HiFi-GS
GA4K_1176	1714	Unaffected Father	NA	HiFi-GS
GA4K_1177	1714	Affected Sister	pending	HiFi-GS
GA4K_1178	1714	Affected Sister	pending	HiFi-GS
GA4K_1179	1714	Affected Sister	pending	HiFi-GS
GA4K_1180	1714	Unaffected Mother	NA	HiFi-GS
GA4K_1181	1714	Unaffected Brother	No diagnosis	HiFi-GS
GA4K_1182	1723	Self	No diagnosis	HiFi-GS
GA4K_1183	1723	Unaffected Mother	no diagnosis	HiFi-GS
GA4K_1184	1756	Self	No diagnosis	HiFi-GS
GA4K_1185	1756	Unaffected Mother	NA	HiFi-GS
GA4K_1186	1756	Unaffected Father	NA	HiFi-GS
GA4K_1187	1767	Self	No diagnosis	HiFi-GS
GA4K_1188	1767	Unaffected Mother	NA	HiFi-GS
GA4K_1189	1767	Unaffected Father	NA	HiFi-GS
GA4K_1190	1832	Self	No diagnosis	HiFi-GS
GA4K_1191	1846	Self	No diagnosis	HiFi-GS
GA4K_1192	1846	Unaffected Mother	NA	HiFi-GS
GA4K_1193	1846	Unaffected Father	NA	HiFi-GS
GA4K_1194	1868	Self	No diagnosis	HiFi-GS
GA4K_1195	1868	Unaffected Mother	NA	HiFi-GS
GA4K_1196	1868	Unaffected Father	NA	HiFi-GS
GA4K_1197	1874	Self	no diagnosis	WGBS
GA4K_1198	1902	Self	no diagnosis	HiFi-GS
GA4K_1199	1902	Unaffected Mother	NA	HiFi-GS
GA4K_1200	1902	Unaffected Father	NA	HiFi-GS
GA4K_1201	1912	Self	no diagnosis	HiFi-GS
GA4K_1202	1912	Affected Father	NA	HiFi-GS
GA4K_1203	1923	Self	No diagnosis	HiFi-GS
GA4K_1204	1923	Unaffected Mother	pending	HiFi-GS
GA4K_1205	1923	Unaffected Father	pending	HiFi-GS
GA4K_1206	1924	Self	No diagnosis	HiFi-GS
GA4K_1207	1938	Self	No diagnosis	HiFi-GS
GA4K_1208	1938	Unaffected Mother	NA	HiFi-GS
GA4K_1209	1938	Unaffected Father	NA	HiFi-GS
GA4K_1210	1941	Self	No diagnosis	HiFi-GS
GA4K_1211	1941	Unaffected Mother	NA	HiFi-GS
GA4K_1212	1941	Unaffected Father	NA	HiFi-GS
GA4K_1213	1942	Self	No diagnosis	HiFi-GS
GA4K_1214	1942	Unaffected Mother	NA	HiFi-GS
GA4K_1215	1942	Unaffected Father	NA	HiFi-GS
GA4K_1216	1944	Self	Diagnostic	HiFi-GS
GA4K_1217	1944	Unaffected Mother	NA	HiFi-GS
GA4K_1218	1944	Unaffected Father	NA	HiFi-GS
GA4K_1219	2006	Self	No diagnosis	HiFi-GS
GA4K_1220	2006	Unaffected Mother	NA	HiFi-GS
GA4K_1221	2006	Unaffected Father	NA	HiFi-GS
GA4K_1222	2006	Affected Sister	No diagnosis	HiFi-GS
GA4K_1223	2006	Affected Brother	No diagnosis	HiFi-GS
GA4K_1224	2006	Affected Brother	No diagnosis	HiFi-GS
GA4K_1225	2006	Affected Brother	pending	HiFi-GS
GA4K_1226	2012	Self	Partial diagnosis	HiFi-GS
GA4K_1227	2012	Unaffected Mother	NA	HiFi-GS
GA4K_1228	2012	Unaffected Father	NA	HiFi-GS
GA4K_1229	2012	Unaffected Sister	No diagnosis	HiFi-GS
GA4K_1230	2012	Unaffected Brother	No diagnosis	HiFi-GS
GA4K_1231	2024	Self	No diagnosis	HiFi-GS
GA4K_1232	2040	Self	Diagnostic	HiFi-GS
GA4K_1233	2082	Self	pending	HiFi-GS
GA4K_1234	2082	Unaffected Mother	pending	HiFi-GS
GA4K_1235	2118	Self	No diagnosis	WGBS
GA4K_1236	2118	Affected Brother	No diagnosis	WGBS
GA4K_1237	2119	Self	No diagnosis	WGBS, HiFi-GS
GA4K_1238	2120	Self	No diagnosis	WGBS
GA4K_1239	2123	Self	no diagnosis	WGBS, HiFi-GS
GA4K_1240	2124	Self	No diagnosis	WGBS
GA4K_1241	2125	Self	no diagnosis	WGBS
GA4K_1242	2126	Self	No diagnosis	WGBS
GA4K_1243	2128	Self	No diagnosis	WGBS
GA4K_1244	2133	Self	No diagnosis	WGBS
GA4K_1245	2134	Self	No diagnosis	WGBS, HiFi-GS
GA4K_1246	2134	Affected Mother	NA	WGBS
GA4K_1247	2135	Self	Diagnostic	WGBS
GA4K_1248	2137	Self	No diagnosis	WGBS
GA4K_1249	2138	Self	No diagnosis	WGBS
GA4K_1250	2138	Unaffected Mother	NA	WGBS
GA4K_1251	2138	Unaffected Father	NA	WGBS
GA4K_1252	2139	Self	No diagnosis	WGBS
GA4K_1253	2143	Self	No diagnosis	WGBS
GA4K_1254	2144	Self	no diagnosis	WGBS
GA4K_1255	2149	Self	No diagnosis	WGBS
GA4K_1256	2150	Self	no diagnosis	WGBS
GA4K_1257	2151	Self	No diagnosis	WGBS
GA4K_1258	2152	Self	Partial genotype	WGBS
GA4K_1259	2152	Affected Mother	NA	WGBS
GA4K_1260	2153	Self	No diagnosis	WGBS
GA4K_1261	2154	Self	no diagnosis	WGBS, HiFi-GS
GA4K_1262	2154	Affected Sister	No diagnosis	WGBS, HiFi-GS
GA4K_1263	2154	Affected Sister	No diagnosis	WGBS
GA4K_1264	2154	Affected Sister	Partial genotype	WGBS
GA4K_1265	2154	Affected Sister	no diagnosis	WGBS
GA4K_1266	2154	Affected Other	NA	WGBS
GA4K_1267	2155	Self	No diagnosis	WGBS
GA4K_1268	2156	Self	Diagnostic	WGBS
GA4K_1269	2157	Self	Diagnostic	WGBS
GA4K_1270	2159	Self	No diagnosis	WGBS
GA4K_1271	2160	Self	no diagnosis	WGBS
GA4K_1272	2163	Self	no diagnosis	WGBS
GA4K_1273	2164	Self	No diagnosis	WGBS
GA4K_1274	2165	Self	Diagnostic	WGBS
GA4K_1275	2168	Self	No diagnosis	WGBS
GA4K_1276	2172	Self	No diagnosis	WGBS
GA4K_1277	2173	Self	No diagnosis	WGBS
GA4K_1278	2174	Self	Partial genotype	WGBS
GA4K_1279	2180	Self	No diagnosis	WGBS
GA4K_1280	2208	Self	No diagnosis	HiFi-GS
GA4K_1281	2208	Unaffected Mother	NA	HiFi-GS
GA4K_1282	2234	Self	No diagnosis	HiFi-GS
GA4K_1283	2234	Unaffected Mother	NA	HiFi-GS
GA4K_1284	2234	Unaffected Father	NA	HiFi-GS
GA4K_1285	2294	Self	No diagnosis	HiFi-GS
GA4K_1286	2301	Self	No diagnosis	HiFi-GS
GA4K_1287	2301	Unaffected Mother	NA	HiFi-GS
GA4K_1288	2301	Unaffected Father	NA	HiFi-GS
GA4K_1289	2529	Self	Diagnostic	HiFi-GS
GA4K_1290	2529	Unaffected Mother	NA	HiFi-GS
GA4K_1291	2529	Unaffected Father	NA	HiFi-GS
GA4K_1292	2562	Self	No diagnosis	HiFi-GS
GA4K_1293	2562	Unaffected Mother	NA	HiFi-GS
GA4K_1294	2562	Unaffected Father	NA	HiFi-GS
GA4K_1295	2617	Self	No diagnosis	HiFi-GS
GA4K_1296	2619	Self	no diagnosis	HiFi-GS
GA4K_1297	2619	Unaffected Mother	NA	HiFi-GS
GA4K_1298	2619	Unaffected Father	NA	HiFi-GS
GA4K_1299	2705	Self	No diagnosis	HiFi-GS
GA4K_1300	2705	Unaffected Mother	NA	HiFi-GS
GA4K_1301	2705	Unaffected Father	NA	HiFi-GS
GA4K_1302	2707	Self	no diagnosis	HiFi-GS
GA4K_1303	2707	Unaffected Mother	NA	HiFi-GS
GA4K_1304	2707	Unaffected Father	NA	HiFi-GS
GA4K_1305	2722	Self	No diagnosis	HiFi-GS
GA4K_1306	2722	Unaffected Mother	NA	HiFi-GS
GA4K_1307	2722	Unaffected Father	NA	HiFi-GS
GA4K_1308	2802	Self	No diagnosis	HiFi-GS
GA4K_1309	2807	Self	Partial diagnosis	HiFi-GS
GA4K_1310	2811	Self	No diagnosis	HiFi-GS
GA4K_1311	2811	Unaffected Mother	NA	HiFi-GS
GA4K_1312	2849	Self	no diagnosis	HiFi-GS
GA4K_1313	2849	Unaffected Mother	NA	HiFi-GS
GA4K_1314	2849	Unaffected Father	NA	HiFi-GS
GA4K_1315	2849	Affected Sister	No diagnosis	HiFi-GS
GA4K_1316	2903	Self	pending	HiFi-GS
GA4K_1317	2903	Unaffected Father	NA	HiFi-GS
GA4K_1318	2903	Unaffected Mother	NA	HiFi-GS
GA4K_1319	2903	Affected Maternal Half-sister	pending	HiFi-GS
GA4K_1320	2903	Affected Maternal Half-sister	pending	HiFi-GS
GA4K_1321	2936	Self	pending	HiFi-GS
GA4K_1322	2936	Unaffected Mother	NA	HiFi-GS
GA4K_1323	2936	Unaffected Father	NA	HiFi-GS
GA4K_1324	2936	Affected Sister	pending	HiFi-GS
GA4K_1325	2938	Self	No diagnosis	HiFi-GS
GA4K_1326	2938	Unaffected Mother	NA	HiFi-GS
GA4K_1327	2938	Unaffected Father	NA	HiFi-GS
GA4K_1328	2948	Self	no diagnosis	HiFi-GS
GA4K_1329	2948	Unaffected Mother	NA	HiFi-GS
GA4K_1330	2948	Unaffected Sister	pending	HiFi-GS
GA4K_1331	2952	Self	No diagnosis	HiFi-GS
GA4K_1332	2952	Unaffected Mother	NA	HiFi-GS
GA4K_1333	2952	Unaffected Father	NA	HiFi-GS
GA4K_1334	2956	Self	no diagnosis	HiFi-GS
GA4K_1335	2956	Unaffected Mother	NA	HiFi-GS
GA4K_1336	2956	Unaffected Father	NA	HiFi-GS
GA4K_1337	7980	Self	no diagnosis	HiFi-GS
GA4K_1338	8030	Self	no diagnosis	HiFi-GS
GA4K_1339	8030	Unaffected Mother	NA	HiFi-GS
GA4K_1340	8030	Unaffected Father	NA	HiFi-GS
GA4K_1341	8031	Self	no diagnosis	HiFi-GS
GA4K_1342	8031	Unaffected Mother	no diagnosis	HiFi-GS
GA4K_1343	8031	Unaffected Father	no diagnosis	HiFi-GS
GA4K_1344	8032	Self	pending	HiFi-GS
GA4K_1345	8032	Affected Brother	pending	HiFi-GS
GA4K_1346	8121	Self	pending	HiFi-GS
GA4K_1347	8121	Unaffected Mother	NA	HiFi-GS
GA4K_1348	8121	Unaffected Father	NA	HiFi-GS
GA4K_1349	8135	Self	pending	HiFi-GS
GA4K_1350	8135	Unaffected Mother	NA	HiFi-GS
GA4K_1351	8135	Unaffected Father	NA	HiFi-GS
GA4K_1352	8158	Self	No diagnosis	HiFi-GS
GA4K_1353	8158	Affected Mother	NA	HiFi-GS
GA4K_1354	8158	Unaffected Father	NA	HiFi-GS
GA4K_1355	8205	Self	pending	HiFi-GS
GA4K_1356	8216	Self	Diagnostic	HiFi-GS
GA4K_1357	8216	Unaffected Mother	no diagnosis	HiFi-GS
GA4K_1358	8216	Unaffected Father	no diagnosis	HiFi-GS
GA4K_1359	8267	Self	pending	HiFi-GS
GA4K_1360	8267	Unaffected Mother	NA	HiFi-GS
GA4K_1361	8267	Unaffected Father	NA	HiFi-GS
GA4K_1362	8358	Self	pending	HiFi-GS
GA4K_1363	8358	Unaffected Mother	NA	HiFi-GS
GA4K_1364	8358	Unaffected Father	NA	HiFi-GS
GA4K_1365	8642	Self	pending	HiFi-GS
GA4K_1366	8642	Unaffected Mother	NA	HiFi-GS
GA4K_1367	8642	Unaffected Father	NA	HiFi-GS

## Sheet: Data2
Supplementary Data 2: Coverage of HiFi-GS samples included in the study
StudyID	n_CpG	mean_depth
GA4K_32	31279688	80.5124
GA4K_66	29408370	55.5025
GA4K_50	29382287	51.1537
GA4K_604	29391569	49.1604
GA4K_1160	29289807	48.0314
GA4K_528	29363917	42.337
GA4K_1261	29345291	41.7458
GA4K_1330	29237599	41.4306
GA4K_769	29233022	41.4237
GA4K_1331	29404049	41.1079
GA4K_1341	29385589	41.039
GA4K_609	29364030	40.5139
GA4K_170	29309749	40.1689
GA4K_1239	29249041	40.0887
GA4K_1345	29369663	39.668
GA4K_6	29234703	39.5127
GA4K_1338	29359194	39.189
GA4K_286	29358159	38.7914
GA4K_1328	29350032	38.4918
GA4K_471	29350048	38.4268
GA4K_268	29186721	37.9063
GA4K_17	29372291	37.7199
GA4K_343	29350072	37.6737
GA4K_42	29364401	37.5119
GA4K_351	29206818	37.4399
GA4K_372	29370056	37.4305
GA4K_102	29368356	37.4277
GA4K_328	29182474	37.1751
GA4K_270	29223326	37.1487
GA4K_1352	29396151	36.9719
GA4K_377	29193366	36.9319
GA4K_1310	29352817	36.7366
GA4K_375	29211720	36.6792
GA4K_516	29340065	36.6075
GA4K_233	29329499	36.4146
GA4K_393	29331464	36.3927
GA4K_1229	29227123	36.266
GA4K_445	29383354	36.2022
GA4K_845	29335388	36.1392
GA4K_269	29316585	36.089
GA4K_1281	29208953	36.0628
GA4K_1102	29297776	35.7742
GA4K_1280	29225654	35.7719
GA4K_1319	29231456	35.6989
GA4K_476	29211039	35.5654
GA4K_281	29344152	35.5086
GA4K_135	29217933	35.5023
GA4K_1182	29361275	35.376
GA4K_262	29309314	35.1642
GA4K_1299	29352717	35.1571
GA4K_1230	29344341	35.1004
GA4K_1234	29250047	35.0781
GA4K_1325	29348190	35.0465
GA4K_1187	29365365	35.043
GA4K_1183	29213197	35.0156
GA4K_1321	29327275	34.999
GA4K_1201	29210548	34.9656
GA4K_387	29226844	34.9499
GA4K_128	29336569	34.8896
GA4K_213	29217584	34.8083
GA4K_288	29196351	34.803
GA4K_1302	29350698	34.7432
GA4K_1324	29188476	34.689
GA4K_494	29213282	34.6167
GA4K_1362	29269017	34.5827
GA4K_1231	29209139	34.4904
GA4K_659	29289078	34.3726
GA4K_1355	29218061	34.3583
GA4K_1206	29217463	34.3426
GA4K_1159	29216843	34.3272
GA4K_1128	29363988	34.2741
GA4K_549	29194589	34.2711
GA4K_21	29467247	34.2462
GA4K_1312	29350685	34.2441
GA4K_1320	29205523	34.1177
GA4K_1223	29369214	34.0727
GA4K_1318	29189529	34.0127
GA4K_1224	29357185	33.96
GA4K_156	29182841	33.9333
GA4K_1151	29186219	33.9322
GA4K_61	29348996	33.9176
GA4K_842	29334931	33.8938
GA4K_1316	29322848	33.8938
GA4K_824	29337025	33.8689
GA4K_1282	29208818	33.6783
GA4K_1305	29360083	33.6656
GA4K_1334	29368644	33.6426
GA4K_300	29302388	33.6059
GA4K_1148	29345383	33.5612
GA4K_1337	29215469	33.509
GA4K_1292	29365376	33.3481
GA4K_1365	29366867	33.3419
GA4K_18	29189965	33.327
GA4K_1216	29426559	33.3203
GA4K_19	29351806	33.1193
GA4K_1190	29199402	33.0824
GA4K_1237	29305138	32.9525
GA4K_1127	29373255	32.8683
GA4K_1213	29330046	32.8421
GA4K_450	29313545	32.8204
GA4K_1344	29352065	32.7632
GA4K_399	29330984	32.7184
GA4K_352	29177986	32.6969
GA4K_1219	29346389	32.6817
GA4K_993	29214355	32.6689
GA4K_1226	29221571	32.6373
GA4K_1286	29445778	32.4454
GA4K_1359	29345242	32.4197
GA4K_452	29337968	32.1909
GA4K_1222	29231265	32.1031
GA4K_1184	29207668	32.0943
GA4K_1191	29205127	32.0285
GA4K_1346	29344314	31.995
GA4K_1315	29203161	31.9241
GA4K_1296	29347987	31.8774
GA4K_1308	29339220	31.829
GA4K_527	29329245	31.7649
GA4K_1204	29211081	31.724
GA4K_1178	29220537	31.63
GA4K_980	29202105	31.605
GA4K_1210	29203766	31.5296
GA4K_160	29307614	31.4973
GA4K_273	29204754	31.441
GA4K_1198	29345212	31.3439
GA4K_1225	29339688	31.3028
GA4K_520	29428640	31.2977
GA4K_1203	29141581	31.13
GA4K_1179	29209606	31.0656
GA4K_644	29192910	30.9801
GA4K_1070	29379393	30.9473
GA4K_1149	29196345	30.8986
GA4K_119	29194181	30.879
GA4K_1177	29204455	30.7834
GA4K_287	29155557	30.7361
GA4K_1175	29189826	30.7065
GA4K_1035	29184286	30.657
GA4K_706	29307981	30.4152
GA4K_1202	29343774	30.3548
GA4K_293	29408444	30.3356
GA4K_258	29188805	30.3083
GA4K_92	29345356	30.2348
GA4K_112	29304561	30.0937
GA4K_1086	29305892	30.0215
GA4K_276	29264970	29.9285
GA4K_173	29174322	29.8418
GA4K_1285	29195508	29.8009
GA4K_1356	29186018	29.794
GA4K_228	29303625	29.7688
GA4K_267	29315315	29.3631
GA4K_1162	29339775	29.2945
GA4K_1012	29339006	29.2521
GA4K_1262	29165151	29.2471
GA4K_124	29201228	29.2104
GA4K_127	29322297	29.1873
GA4K_469	29153187	29.1003
GA4K_1180	29193336	28.869
GA4K_89	29165567	28.8004
GA4K_1233	29197999	28.7785
GA4K_76	29307199	28.7184
GA4K_316	29307221	28.5997
GA4K_704	29191046	28.5788
GA4K_1181	29340745	28.2419
GA4K_470	29303314	27.7892
GA4K_1194	29279438	27.3501
GA4K_118	29209323	27.3159
GA4K_1207	29291566	27.3131
GA4K_49	29170573	27.3101
GA4K_1232	29133638	27.253
GA4K_1143	29302481	27.2497
GA4K_1309	29275963	26.8642
GA4K_257	29596685	26.5319
GA4K_1123	29195026	26.3151
GA4K_1245	29148731	25.8858
GA4K_474	29279425	25.7905
GA4K_84	29172982	25.4464
GA4K_1289	29383457	24.7702
GA4K_582	29118180	24.5366
GA4K_1295	29270687	23.2103
GA4K_962	29176841	22.751
GA4K_555	29249759	22.7399
GA4K_107	29199548	19.7786
GA4K_1136	29210500	19.5715
GA4K_1349	29070979	17.3001
GA4K_1329	28926053	13.7543
GA4K_1333	28881687	13.7103
GA4K_1340	28920089	13.7078
GA4K_1332	28914552	13.5161
GA4K_1339	28830708	12.8955
GA4K_1228	28738405	12.7382
GA4K_1227	28817451	12.6578
GA4K_1347	28825913	12.5395
GA4K_1354	28698607	12.5013
GA4K_1342	28659338	12.3722
GA4K_1185	28698894	12.3621
GA4K_1311	28746541	12.244
GA4K_1205	28514436	12.2301
GA4K_1211	28672082	12.2147
GA4K_1358	28612415	12.1168
GA4K_1357	28735660	12.0977
GA4K_1353	28677776	11.9593
GA4K_1103	28614892	11.8501
GA4K_1323	28414594	11.8474
GA4K_1212	28436968	11.8317
GA4K_1287	28737991	11.7537
GA4K_1145	28442594	11.7076
GA4K_1326	28703598	11.6736
GA4K_1300	28654968	11.6337
GA4K_1307	28493718	11.6199
GA4K_475	28404934	11.6164
GA4K_1322	28546642	11.6115
GA4K_1301	28520185	11.5681
GA4K_1284	28371485	11.5601
GA4K_1188	28470521	11.4795
GA4K_1304	28397580	11.4599
GA4K_1200	28331357	11.4597
GA4K_1144	28446261	11.4593
GA4K_1335	28538615	11.4489
GA4K_1303	28553269	11.4116
GA4K_1317	28427397	11.3234
GA4K_1218	28435922	11.3148
GA4K_1306	28544917	11.2724
GA4K_1283	28487032	11.2153
GA4K_1314	28349683	11.212
GA4K_1360	28455410	11.1765
GA4K_1192	28362049	11.1751
GA4K_1367	28305700	11.1716
GA4K_1298	28121423	11.1622
GA4K_1343	28275118	11.1149
GA4K_1186	28240414	11.07
GA4K_1036	28411293	11.0471
GA4K_1327	28314057	11.0125
GA4K_1366	28115253	10.9591
GA4K_1288	28366176	10.9461
GA4K_1209	28333812	10.9276
GA4K_260	28055962	10.87
GA4K_1215	28005815	10.8444
GA4K_1220	28369288	10.8128
GA4K_1351	28152310	10.7645
GA4K_1193	28167856	10.7594
GA4K_1350	28204973	10.7378
GA4K_1361	28079729	10.6889
GA4K_1176	28099913	10.6607
GA4K_1214	28103898	10.615
GA4K_1072	28065671	10.5388
GA4K_1363	28210808	10.5191
GA4K_1189	27947055	10.4997
GA4K_1290	28041874	10.4952
GA4K_1217	28142635	10.4566
GA4K_1037	28209352	10.4399
GA4K_1196	27679871	10.4023
GA4K_1297	28057608	10.2256
GA4K_1313	27901440	10.1702
GA4K_1291	27767184	10.1608
GA4K_60	27507993	10.0241
GA4K_1294	27675313	10.0047
GA4K_1348	27781505	9.99304
GA4K_1221	27566095	9.87717
GA4K_1195	27607213	9.82787
GA4K_705	27884928	9.82127
GA4K_963	27661427	9.79748
GA4K_1125	27484439	9.74725
GA4K_964	27108410	9.7128
GA4K_1104	26326001	9.54737
GA4K_22	27400706	9.29874
GA4K_1208	26720296	9.12749
GA4K_1071	26958222	8.97114
GA4K_1013	26990478	8.78717
GA4K_1293	26866879	8.73326
GA4K_1336	26202850	8.69041
GA4K_23	25896526	8.62929
GA4K_1124	26432918	8.42424
GA4K_1014	25779639	8.40831
GA4K_1199	25304006	7.89228
GA4K_1161	23528198	7.8019
GA4K_1364	23373883	7.61344
GA4K_635	22583432	7.29278

## Sheet: Data3
Supplementary Data 3: Sample-wise correlation data of methylation levels across methods
StudyID_HiFiGS	StudyID_WGBS	n_CpG	cor(R)
GA4K_604	GA4K_604	19928234	0.908884	0.765893	0.923808	0.898399
GA4K_32	GA4K_32	22572303	0.911066
GA4K_102	GA4K_102	20020810	0.915225
GA4K_842	GA4K_842	12028981	0.872326
GA4K_42	GA4K_42	20194512	0.913787
GA4K_549	GA4K_549	17266551	0.877083
GA4K_18	GA4K_18	20906003	0.889319
GA4K_19	GA4K_19	19428381	0.903995
GA4K_49	GA4K_49	17885254	0.881809
GA4K_50	GA4K_50	19346828	0.909968
GA4K_170	GA4K_170	20729857	0.901967
GA4K_60	GA4K_60	14314458	0.832684
GA4K_316	GA4K_316	17965958	0.902569
GA4K_66	GA4K_66	22280551	0.919532
GA4K_173	GA4K_173	17961432	0.890401
GA4K_17	GA4K_17	18873107	0.920159
GA4K_21	GA4K_21	17666363	0.917031
GA4K_76	GA4K_76	17368507	0.890082
GA4K_84	GA4K_84	15069977	0.917486
GA4K_89	GA4K_89	17984001	0.903958
GA4K_92	GA4K_92	17907121	0.905582
GA4K_107	GA4K_107	7828809	0.909551
GA4K_112	GA4K_112	19654726	0.897829
GA4K_118	GA4K_118	18187212	0.898399
GA4K_119	GA4K_119	17322832	0.905799
GA4K_124	GA4K_124	18049443	0.897695
GA4K_127	GA4K_127	17019833	0.885864
GA4K_128	GA4K_128	17148203	0.910295
GA4K_135	GA4K_135	17340355	0.899401
GA4K_156	GA4K_156	21517815	0.902788
GA4K_160	GA4K_160	20409084	0.909364
GA4K_61	GA4K_61	15910559	0.895417
GA4K_213	GA4K_213	21851102	0.89654
GA4K_228	GA4K_228	19767373	0.90431
GA4K_233	GA4K_233	19476908	0.90736
GA4K_257	GA4K_257	10652577	0.865489
GA4K_258	GA4K_258	17193144	0.894959
GA4K_260	GA4K_260	10242102	0.823762
GA4K_262	GA4K_262	21074259	0.906442
GA4K_267	GA4K_267	18234435	0.90749
GA4K_269	GA4K_269	19678091	0.898573
GA4K_270	GA4K_270	20515518	0.901308
GA4K_273	GA4K_273	17083638	0.899122
GA4K_276	GA4K_276	12433217	0.880225
GA4K_281	GA4K_281	12238196	0.883997
GA4K_286	GA4K_286	14471506	0.923808
GA4K_287	GA4K_287	14371327	0.848927
GA4K_288	GA4K_288	20956948	0.909867
GA4K_293	GA4K_293	18592306	0.901756
GA4K_300	GA4K_300	19611440	0.91294
GA4K_328	GA4K_328	13101562	0.893674
GA4K_343	GA4K_343	18950770	0.908753
GA4K_351	GA4K_351	13204450	0.886391
GA4K_352	GA4K_352	13563336	0.885067
GA4K_372	GA4K_372	11402350	0.884681
GA4K_377	GA4K_377	22980388	0.910219
GA4K_387	GA4K_387	13593466	0.765893
GA4K_393	GA4K_393	17652126	0.897809
GA4K_399	GA4K_399	13382270	0.811862
GA4K_555	GA4K_555	12382327	0.905757
GA4K_445	GA4K_445	10844852	0.88129
GA4K_450	GA4K_450	11156977	0.878816
GA4K_452	GA4K_452	12985398	0.878688
GA4K_469	GA4K_469	13276071	0.863478
GA4K_470	GA4K_470	9781004	0.773483
GA4K_474	GA4K_474	15821436	0.898044
GA4K_494	GA4K_494	13539460	0.866872
GA4K_1245	GA4K_1245	16329050	0.871314
GA4K_520	GA4K_520	13966575	0.890821
GA4K_704	GA4K_704	17777926	0.907463
GA4K_516	GA4K_516	14238563	0.891586
GA4K_527	GA4K_527	18617985	0.900544
GA4K_528	GA4K_528	21584755	0.913027
GA4K_1237	GA4K_1237	17919147	0.897271
GA4K_1239	GA4K_1239	15774246	0.89026
GA4K_659	GA4K_659	19350049	0.900719
GA4K_1261	GA4K_1261	16705544	0.890123
GA4K_1262	GA4K_1262	16627489	0.886127
GA4K_582	GA4K_582	11296533	0.894895
GA4K_609	GA4K_609	16425272	0.891841
GA4K_769	GA4K_769	20449078	0.901646
GA4K_635	GA4K_635	16824172	0.853144
GA4K_644	GA4K_644	18670547	0.895793
GA4K_824	GA4K_824	16738388	0.876746
GA4K_962	GA4K_962	11724441	0.878667
GA4K_980	GA4K_980	16845062	0.893781
GA4K_1035	GA4K_1035	20808668	0.90453
GA4K_1086	GA4K_1086	19234546	0.903566
GA4K_1102	GA4K_1102	22573136	0.911015
GA4K_1148	GA4K_1148	17400419	0.906633
GA4K_1149	GA4K_1149	18567164	0.90015
GA4K_1151	GA4K_1151	19050092	0.909457
GA4K_1159	GA4K_1159	22045655	0.916589

## Sheet: Data4
Supplementary Data 4: Extreme hyper-mCpG tiles seen in 2 or less unrelated individuals
chr	bin	Combined_mean_meth	Hap1_mean_meth	Hap2_mean_meth	DHS_annotation	OMIM_gene	OMIM_pos	OMIM_dist	TSS_gene	TSS_pos	TSS_dist
chr1	181800	NA	0.7353	NA	.	ISG15	1013497	831498	OR4F5	69091	112709
chr1	684600	NA	0.2823	NA	.	ISG15	1013497	328698	OR4F16	686653	1854
chr1	686200	NA	0.4985	0.3992	.	ISG15	1013497	327098	OR4F16	686653	254
chr1	778200	NA	0.65	NA	.	ISG15	1013497	235098	OR4F16	686653	91547
chr1	779400	NA	0.7528	NA	.	ISG15	1013497	233898	OR4F16	686653	92747
chr1	779600	NA	0.8784	NA	placental,stromal_b	ISG15	1013497	233698	OR4F16	686653	92947
chr1	906800	NA	0.4625	NA	embryonic_primitive,stromal_b	ISG15	1013497	106498	SAMD11	925942	18943
chr1	910400	NA	NA	0.654	embryonic_primitive	ISG15	1013497	102898	SAMD11	925942	15343
chr1	920600	0.2564	NA	NA	neural,organ_developmental_renal	ISG15	1013497	92698	SAMD11	925942	5143
chr1	920800	NA	NA	0.0847	embryonic_primitive,neural	ISG15	1013497	92498	SAMD11	925942	4943
chr1	935000	0.7203	NA	NA	organ_developmental_renal	ISG15	1013497	78298	SAMD11	925942	9058
chr1	940000	0.4861	0.524	NA	neural	ISG15	1013497	73298	SAMD11	925942	14058
chr1	943000	NA	NA	0.3632	organ_developmental_renal,stromal_b	ISG15	1013497	70298	NOC2L	959239	16040
chr1	997400	NA	NA	0.5958	embryonic_primitive,lymphoid	ISG15	1013497	15898	HES4	999972	2373
chr1	1021200	NA	0.5251	NA	stromal_b	AGRN	1020102	0	AGRN	1020173	1027
chr1	1058600	0.2962	NA	NA	renal_cancer	AGRN	1020102	2482	RNF223	1072565	13766
chr1	1060000	NA	0.3325	NA	cancer_epithelial	AGRN	1020102	3882	RNF223	1072565	12366
chr1	1064000	NA	0.2433	NA	embryonic_primitive,tissue_invariant	AGRN	1020102	7882	RNF223	1072565	8366
chr1	1069000	0.1698	NA	NA	renal_cancer	AGRN	1020102	12882	RNF223	1072565	3366
chr1	1080200	NA	0.7041	NA	embryonic_primitive,stromal_b	AGRN	1020102	24082	RNF223	1072565	7635
chr1	1120400	NA	NA	0.3592	embryonic_primitive	AGRN	1020102	64282	C1orf159	1091542	28858
chr1	1170400	NA	0.5987	NA	embryonic_primitive,renal_cancer	TNFRSF4	1211326	40727	TTLL10	1179216	8617
chr1	1173600	NA	0.5118	NA	embryonic_primitive,organ_developmental_renal	TNFRSF4	1211326	37527	TTLL10	1179216	5417
chr1	1189200	NA	0.853	NA	myeloid_erythroid,placental	TNFRSF4	1211326	21927	TTLL10	1179216	9984
chr1	1208200	NA	0.4457	NA	musculoskeletal,stromal_a	TNFRSF4	1211326	2927	TNFRSF18	1206570	1630
chr1	1208400	NA	0.4196	NA	lymphoid,musculoskeletal	TNFRSF4	1211326	2727	TNFRSF18	1206570	1830
chr1	1230800	NA	0.548	NA	stromal_a	B3GALT6	1232237	1238	B3GALT6	1232279	1280
chr1	1231000	0.3198	NA	NA	stromal_b	B3GALT6	1232237	1038	B3GALT6	1232279	1080
chr1	1325400	NA	0.358	NA	lymphoid,myeloid_erythroid,vascular_endothelial	DVL1	1335278	9679	INTS11	1324607	793
chr1	1354600	NA	NA	0.8295	lymphoid	DVL1	1335278	5183	DVL1	1349064	5536
chr1	1354800	NA	NA	0.9189	lymphoid,organ_developmental_renal	DVL1	1335278	5383	DVL1	1349064	5736
chr1	1355800	NA	0.2478	NA	embryonic_primitive,musculoskeletal	DVL1	1335278	6383	MXRA8	1361262	5263
chr1	1358400	NA	0.2744	NA	digestive,stromal_a,stromal_b	DVL1	1335278	8983	MXRA8	1361262	2663
chr1	1371800	NA	NA	0.5218	lymphoid,stromal_b	DVL1	1335278	22383	AURKAIP1	1374755	2756
chr1	1372000	NA	NA	0.3482	embryonic_primitive,stromal_b	DVL1	1335278	22583	AURKAIP1	1374755	2556
chr1	1460400	NA	NA	0.673	myeloid_erythroid	ATAD3A	1512143	51544	ATAD3C	1450684	9716
chr1	1505400	NA	0.387	NA	.	ATAD3A	1512143	6544	ATAD3A	1512269	6670
chr1	1511000	NA	NA	0.6455	embryonic_primitive,organ_developmental_renal	ATAD3A	1512143	944	ATAD3A	1512269	1070
chr1	1586400	NA	0.6538	NA	embryonic_primitive	TMEM240	1534778	45777	SSU72	1574556	11844
chr1	1658200	NA	NA	0.5839	.	TMEM240	1534778	117577	CDK11B	1657484	716
chr1	1677600	NA	NA	0.7774	lymphoid	GNB1	1785285	107486	SLC35E2B	1676698	902
chr1	1695000	0.3697	NA	NA	.	GNB1	1785285	90086	SLC35E2B	1676698	18302
chr1	1699800	NA	0.8748	NA	.	GNB1	1785285	85286	CDK11A	1722817	22818
chr1	1700000	0.7129	0.7976	0.647	.	GNB1	1785285	85086	CDK11A	1722817	22618
chr1	1700200	0.7988	0.8954	0.7179	.	GNB1	1785285	84886	CDK11A	1722817	22418
chr1	1724800	NA	NA	0.5073	.	GNB1	1785285	60286	CDK11A	1722817	1983
chr1	1899800	NA	0.3985	NA	myeloid_erythroid	GNB1	1785285	8684	CALML6	1915281	15282
chr1	1908400	NA	0.7225	NA	placental	GNB1	1785285	17284	CALML6	1915281	6682
chr1	1918600	0.3385	0.4448	NA	musculoskeletal	GNB1	1785285	27484	TMEM52	1919264	465
chr1	1944400	0.6697	NA	NA	embryonic_primitive,lymphoid	GNB1	1785285	53284	TMEM52	1919264	25136
chr1	2004000	NA	NA	0.4682	pulmonary_developmental	GABRD	2019345	15146	CFAP74	1990955	13045
chr1	2018400	NA	0.4407	NA	embryonic_primitive,pulmonary_developmental	GABRD	2019345	746	GABRD	2019424	825
chr1	2018600	0.3727	NA	NA	embryonic_primitive,pulmonary_developmental	GABRD	2019345	546	GABRD	2019424	625
chr1	2019000	0.207	NA	NA	.	GABRD	2019345	146	GABRD	2019424	225
chr1	2046000	NA	0.6932	NA	pulmonary_developmental	GABRD	2019345	15243	PRKCZ	2050631	4432
chr1	2049400	NA	NA	0.5298	embryonic_primitive	GABRD	2019345	18643	PRKCZ	2050631	1032
chr1	2051200	NA	0.5311	NA	embryonic_primitive	GABRD	2019345	20443	PRKCZ	2050631	569
chr1	2126800	0.7309	NA	NA	embryonic_primitive,lymphoid,placental	GABRD	2019345	96043	FAAP20	2201097	74098
chr1	2189800	NA	0.9247	NA	organ_developmental_renal,stromal_b	SKI	2228319	38320	FAAP20	2201097	11098
chr1	2199600	NA	NA	0.4021	embryonic_primitive,tissue_invariant	SKI	2228319	28520	FAAP20	2201097	1298
chr1	2212400	NA	0.5419	NA	embryonic_primitive,tissue_invariant	SKI	2228319	15720	FAAP20	2201097	11303
chr1	2231000	NA	NA	0.6071	stromal_b	SKI	2228319	0	SKI	2228767	2233
chr1	2234800	NA	NA	0.266	lymphoid	SKI	2228319	0	SKI	2228767	6033
chr1	2235000	NA	NA	0.4258	lymphoid	SKI	2228319	0	SKI	2228767	6233
chr1	2246600	NA	NA	0.432	myeloid_erythroid,stromal_b	SKI	2228319	0	SKI	2228767	17833
chr1	2258400	NA	0.7295	NA	placental,vascular_endothelial	SKI	2228319	0	SKI	2228767	29633
chr1	2290400	NA	NA	0.3865	stromal_b	SKI	2228319	0	SKI	2228767	61633
chr1	2294400	NA	NA	0.5515	myeloid_erythroid	SKI	2228319	0	SKI	2228767	65633
chr1	2414800	NA	NA	0.519	musculoskeletal	PEX10	2404802	2227	PEX10	2412501	2299
chr1	2416000	NA	NA	0.4532	lymphoid	PEX10	2404802	3427	PEX10	2412501	3499
chr1	2443200	0.4592	NA	NA	embryonic_primitive	PEX10	2404802	30627	PLCH2	2467620	24221
chr1	2500200	NA	NA	0.4176	lymphoid	PEX10	2404802	87627	PANK4	2526586	26187
chr1	2531000	NA	NA	0.5468	neural	PEX10	2404802	118427	HES5	2530163	837
chr1	2545800	NA	NA	0.2228	myeloid_erythroid,organ_developmental_renal	PEX10	2404802	133227	TNFRSF14	2556665	10666
chr1	2547400	NA	0.4656	NA	embryonic_primitive,neural	PEX10	2404802	134827	TNFRSF14	2556665	9066
chr1	2547600	NA	0.4722	NA	embryonic_primitive,lymphoid,neural	PEX10	2404802	135027	TNFRSF14	2556665	8866
chr1	2548200	0.23	NA	NA	embryonic_primitive	PEX10	2404802	135627	TNFRSF14	2556665	8266
chr1	2555000	NA	0.4093	NA	lymphoid	PEX10	2404802	142427	TNFRSF14	2556665	1466
chr1	2555400	0.4843	0.45	NA	organ_developmental_renal,placental	PEX10	2404802	142827	TNFRSF14	2556665	1066
chr1	2577800	NA	0.6116	NA	lymphoid	PEX10	2404802	165227	PRXL2B	2586886	8887
chr1	2623200	NA	0.594	NA	vascular_endothelial	PEX10	2404802	210627	MMEL1	2629483	6084
chr1	2623400	NA	0.5615	NA	vascular_endothelial	PEX10	2404802	210827	MMEL1	2629483	5884
chr1	2642400	NA	NA	0.325	embryonic_primitive,stromal_b,vascular_endothelial	PEX10	2404802	229827	MMEL1	2629483	12917
chr1	2652800	NA	0.5916	NA	lymphoid,stromal_b	PEX10	2404802	240227	MMEL1	2629483	23317
chr1	2653000	NA	0.7285	NA	lymphoid,stromal_b	PEX10	2404802	240427	MMEL1	2629483	23517
chr1	2654800	NA	NA	0.8865	embryonic_primitive,placental	PEX10	2404802	242227	MMEL1	2629483	25317
chr1	2655600	NA	NA	0.6202	embryonic_primitive,placental	PEX10	2404802	243027	MMEL1	2629483	26117
chr1	2656000	NA	0.8135	NA	embryonic_primitive,placental	PEX10	2404802	243427	MMEL1	2629483	26517
chr1	2664200	NA	NA	0.7345	.	PEX10	2404802	251627	MMEL1	2629483	34717
chr1	2664800	NA	NA	0.7373	.	PEX10	2404802	252227	MMEL1	2629483	35317
chr1	2665200	NA	NA	0.7725	.	PEX10	2404802	252627	MMEL1	2629483	35717
chr1	2665600	NA	0.7355	NA	.	PEX10	2404802	253027	MMEL1	2629483	36117
chr1	2666600	NA	0.7608	NA	.	PEX10	2404802	254027	MMEL1	2629483	37117
chr1	2667800	NA	0.544	NA	.	PEX10	2404802	255227	MMEL1	2629483	38317
chr1	2668800	NA	0.6802	NA	.	PEX10	2404802	256227	MMEL1	2629483	39317
chr1	2669400	NA	0.692	NA	.	PEX10	2404802	256827	MMEL1	2629483	39917
chr1	2671000	NA	NA	0.8232	.	PEX10	2404802	258427	MMEL1	2629483	41517
chr1	2671600	NA	0.697	NA	.	PEX10	2404802	259027	MMEL1	2629483	42117
chr1	2673200	NA	0.7703	NA	.	PEX10	2404802	260627	MMEL1	2629483	43717
chr1	2673800	NA	0.6443	NA	.	PEX10	2404802	261227	MMEL1	2629483	44317
chr1	2674200	NA	NA	0.8825	.	PEX10	2404802	261627	MMEL1	2629483	44717
chr1	2674400	NA	0.5628	NA	.	PEX10	2404802	261827	MMEL1	2629483	44917
chr1	2676400	NA	NA	0.7033	.	PEX10	2404802	263827	MMEL1	2629483	46917
chr1	2677400	NA	NA	0.8052	.	PEX10	2404802	264827	MMEL1	2629483	47917
chr1	2679200	NA	0.6093	NA	.	PEX10	2404802	266627	MMEL1	2629483	49717
chr1	2681000	0.5438	NA	NA	.	PEX10	2404802	268427	MMEL1	2629483	51517
chr1	2681200	NA	NA	0.6308	.	PEX10	2404802	268627	MMEL1	2629483	51717
chr1	2685000	NA	NA	0.4975	embryonic_primitive,lymphoid,placental	PEX10	2404802	272427	MMEL1	2629483	55517
chr1	2685400	NA	0.758	NA	.	PEX10	2404802	272827	MMEL1	2629483	55917
chr1	2686200	NA	0.4	NA	.	PEX10	2404802	273627	MMEL1	2629483	56717
chr1	2687200	0.5846	NA	NA	lymphoid,placental	PEX10	2404802	274627	MMEL1	2629483	57717
chr1	2687600	NA	NA	0.8332	myeloid_erythroid	PEX10	2404802	275027	MMEL1	2629483	58117
chr1	2688000	NA	NA	0.5789	lymphoid	PEX10	2404802	275427	MMEL1	2629483	58517
chr1	2688200	NA	NA	0.744	lymphoid,myeloid_erythroid,stromal_b	PEX10	2404802	275627	MMEL1	2629483	58717
chr1	2697200	0.2858	NA	NA	.	PEX10	2404802	284627	MMEL1	2629483	67717
chr1	2756000	NA	NA	0.5108	.	PRDM16	3069203	313004	TTC34	2800826	44627
chr1	2757800	NA	NA	0.745	.	PRDM16	3069203	311204	TTC34	2800826	42827
chr1	2759200	0.5376	NA	NA	.	PRDM16	3069203	309804	TTC34	2800826	41427
chr1	2763400	NA	0.686	NA	.	PRDM16	3069203	305604	TTC34	2800826	37227
chr1	2769000	0.3642	NA	0.4085	.	PRDM16	3069203	300004	TTC34	2800826	31627
chr1	2840000	NA	NA	0.4635	lymphoid	PRDM16	3069203	229004	TTC34	2800826	39174
chr1	2868800	NA	0.4485	NA	myeloid_erythroid	PRDM16	3069203	200204	TTC34	2800826	67974
chr1	2888600	0.3667	NA	NA	myeloid_erythroid	PRDM16	3069203	180404	TTC34	2800826	87774
chr1	2888800	NA	NA	0.5783	.	PRDM16	3069203	180204	TTC34	2800826	87974
chr1	3012400	0.4027	NA	0.4198	embryonic_primitive,organ_developmental_renal	PRDM16	3069203	56604	ACTRT2	3021687	9088
chr1	3012800	NA	NA	0.4998	musculoskeletal,organ_developmental_renal	PRDM16	3069203	56204	ACTRT2	3021687	8688
chr1	3073800	0.8366	NA	0.8728	embryonic_primitive,organ_developmental_renal	PRDM16	3069203	0	PRDM16	3069260	4540
chr1	3078600	0.5466	0.5884	NA	cardiac,myeloid_erythroid	PRDM16	3069203	0	PRDM16	3069260	9340
chr1	3156800	NA	0.537	NA	myeloid_erythroid	PRDM16	3069203	0	PRDM16	3069260	87540
chr1	3170400	NA	NA	0.5158	cardiac,pulmonary_developmental,tissue_invariant	PRDM16	3069203	0	PRDM16	3069260	101140
chr1	3171400	NA	0.3708	NA	.	PRDM16	3069203	0	PRDM16	3069260	102140
chr1	3184200	NA	0.7496	NA	.	PRDM16	3069203	0	PRDM16	3069260	114940
chr1	3188600	0.8159	NA	NA	cardiac	PRDM16	3069203	0	PRDM16	3069260	119340
chr1	3215800	NA	0.6442	NA	neural	PRDM16	3069203	0	PRDM16	3069260	146540
chr1	3251200	NA	NA	0.4959	digestive	PRDM16	3069203	0	PRDM16	3069260	181940
chr1	3313400	NA	NA	0.5248	embryonic_primitive,stromal_a	PRDM16	3069203	0	ARHGEF16	3463085	149486
chr1	3365800	NA	0.5701	NA	neural,organ_developmental_renal	PRDM16	3069203	0	ARHGEF16	3463085	97086
chr1	3372400	NA	0.393	NA	lymphoid	PRDM16	3069203	0	ARHGEF16	3463085	90486
chr1	3458200	NA	0.7183	NA	cardiac,organ_developmental_renal	PRDM16	3069203	19580	ARHGEF16	3463085	4686
chr1	3516400	0.5101	0.5946	NA	myeloid_erythroid	PRDM16	3069203	77780	ARHGEF16	3463085	53315
chr1	3530600	NA	NA	0.495	embryonic_primitive,neural	PRDM16	3069203	91980	ARHGEF16	3463085	67515
chr1	3538400	0.4882	0.5596	0.4836	musculoskeletal	PRDM16	3069203	99780	MEGF6	3611267	72668
chr1	3538800	NA	0.6119	NA	placental	PRDM16	3069203	100180	MEGF6	3611267	72268
chr1	3598400	0.7405	NA	NA	organ_developmental_renal,pulmonary_developmental	PRDM16	3069203	159780	MEGF6	3611267	12668
chr1	3610200	0.3868	NA	NA	neural,organ_developmental_renal	SMIM1	3772761	162362	MEGF6	3611267	868
chr1	3623800	NA	0.6913	NA	organ_developmental_renal,stromal_b	SMIM1	3772761	148762	TPRG1L	3625073	1074
chr1	3677600	NA	0.187	NA	myeloid_erythroid,tissue_invariant	SMIM1	3772761	94962	TP73	3682366	4567
chr1	3684200	0.5341	NA	NA	embryonic_primitive	SMIM1	3772761	88362	TP73	3682366	1834
chr1	3695600	NA	NA	0.4268	embryonic_primitive	SMIM1	3772761	76962	TP73	3682366	13234
chr1	3707400	NA	NA	0.6339	embryonic_primitive	SMIM1	3772761	65162	TP73	3682366	25034
chr1	3709200	0.5202	NA	NA	.	SMIM1	3772761	63362	TP73	3682366	26834
chr1	3727400	NA	0.5124	NA	embryonic_primitive	SMIM1	3772761	45162	CCDC27	3752482	24883
chr1	3732800	NA	0.5748	NA	embryonic_primitive,renal_cancer	SMIM1	3772761	39762	CCDC27	3752482	19483
chr1	3776000	0.5269	NA	NA	embryonic_primitive	SMIM1	3772761	19	SMIM1	3775374	626
chr1	3856400	NA	0.5085	NA	renal_cancer,stromal_b	CEP104	3812086	0	DFFB	3857604	1005
chr1	3891000	NA	NA	0.341	myeloid_erythroid,neural	CEP104	3812086	33768	C1orf174	3900185	8986
chr1	4007200	NA	0.5928	NA	myeloid_erythroid	CEP104	3812086	149968	C1orf174	3900185	107015
chr1	4027600	NA	NA	0.6298	lymphoid,neural	CEP104	3812086	170368	C1orf174	3900185	127415
chr1	4422200	0.5785	NA	NA	organ_developmental_renal,tissue_invariant	CEP104	3812086	564968	AJAP1	4655426	233027
chr1	4561200	NA	NA	0.759	organ_developmental_renal	CEP104	3812086	703968	AJAP1	4655426	94027
chr1	4585200	NA	0.4649	NA	embryonic_primitive	CEP104	3812086	727968	AJAP1	4655426	70027
chr1	4638400	NA	0.375	NA	myeloid_erythroid,neural	CEP104	3812086	781168	AJAP1	4655426	16827
chr1	4653400	NA	NA	0.3893	embryonic_primitive	CEP104	3812086	796168	AJAP1	4655426	1827
chr1	4657600	NA	0.4323	NA	.	CEP104	3812086	800368	AJAP1	4655426	2174
chr1	4658200	NA	NA	0.42	embryonic_primitive,musculoskeletal	CEP104	3812086	800968	AJAP1	4655426	2774
chr1	4658400	NA	NA	0.7518	musculoskeletal	CEP104	3812086	801168	AJAP1	4655426	2974
chr1	4658800	NA	0.5997	NA	organ_developmental_renal	CEP104	3812086	801568	AJAP1	4655426	3374
chr1	4986400	NA	0.5105	NA	myeloid_erythroid,neural	NPHP4	5862810	876211	AJAP1	4655426	330974
chr1	5267600	NA	0.3517	NA	embryonic_primitive	NPHP4	5862810	595011	AJAP1	4655426	612174
chr1	5425400	NA	0.6022	NA	embryonic_primitive	NPHP4	5862810	437211	NPHP4	5986288	560689
chr1	5455800	NA	NA	0.418	embryonic_primitive	NPHP4	5862810	406811	NPHP4	5986288	530289
chr1	5660400	0.1485	NA	NA	pulmonary_developmental	NPHP4	5862810	202211	NPHP4	5986288	325689
chr1	5745800	NA	0.4452	NA	neural,tissue_invariant	NPHP4	5862810	116811	NPHP4	5986288	240289
chr1	5771400	NA	NA	0.5253	embryonic_primitive,neural	NPHP4	5862810	91211	NPHP4	5986288	214689
chr1	5791200	NA	NA	0.678	.	NPHP4	5862810	71411	NPHP4	5986288	194889
chr1	5811400	NA	NA	0.3494	musculoskeletal	NPHP4	5862810	51211	NPHP4	5986288	174689
chr1	5831000	NA	0.6317	NA	embryonic_primitive	NPHP4	5862810	31611	NPHP4	5986288	155089
chr1	5847200	0.7505	NA	NA	tissue_invariant	NPHP4	5862810	15411	NPHP4	5986288	138889
chr1	6028000	NA	NA	0.2265	.	NPHP4	5862810	35576	KCNAB2	6040569	12370
chr1	6037600	NA	NA	0.6082	lymphoid	NPHP4	5862810	45176	KCNAB2	6040569	2770
chr1	6058600	NA	0.8637	NA	stromal_b	NPHP4	5862810	66176	KCNAB2	6040569	18031
chr1	6113200	0.3963	0.3528	NA	myeloid_erythroid	NPHP4	5862810	120776	CHD5	6180022	66623
chr1	6123200	NA	0.4716	NA	myeloid_erythroid	NPHP4	5862810	130776	CHD5	6180022	56623
chr1	6128000	NA	NA	0.9054	musculoskeletal,neural	NPHP4	5862810	135576	CHD5	6180022	51823
chr1	6138400	0.4333	0.443	0.7218	myeloid_erythroid	NPHP4	5862810	145976	CHD5	6180022	41423
chr1	6141600	NA	0.5288	NA	embryonic_primitive	NPHP4	5862810	149176	CHD5	6180022	38223
chr1	6155000	NA	0.4065	NA	myeloid_erythroid	NPHP4	5862810	162576	CHD5	6180022	24823
chr1	6179000	NA	0.4348	NA	placental,stromal_b	NPHP4	5862810	186576	CHD5	6180022	823
chr1	6198400	NA	0.5695	NA	digestive	NPHP4	5862810	205976	RPL22	6199572	973
chr1	6242800	NA	0.463	NA	embryonic_primitive	ESPN	6424776	181777	HES3	6244366	1367
chr1	6244600	NA	0.3767	NA	embryonic_primitive	ESPN	6424776	179977	HES3	6244366	234
chr1	6259800	NA	NA	0.5602	digestive	ESPN	6424776	164777	GPR153	6254904	4896
chr1	6414600	NA	0.4842	NA	cancer_epithelial,embryonic_primitive	ESPN	6424776	9977	HES2	6419819	5020
chr1	6425200	NA	0.5693	NA	embryonic_primitive	ESPN	6424776	0	ESPN	6424956	244
chr1	6430200	NA	0.5352	NA	myeloid_erythroid,organ_developmental_renal,placental	ESPN	6424776	0	ESPN	6424956	5244
chr1	6459800	NA	0.2055	NA	lymphoid,placental	ESPN	6424776	0	TNFRSF25	6466106	6107
chr1	6591400	NA	0.582	NA	musculoskeletal,myeloid_erythroid	PLEKHG5	6466092	71340	ZBTB48	6580610	10790
chr1	6600000	NA	NA	0.5135	.	PLEKHG5	6466092	79940	KLHL21	6602816	2617
chr1	6600200	NA	0.3042	NA	placental	PLEKHG5	6466092	80140	KLHL21	6602816	2417
chr1	6646600	NA	NA	0.4783	lymphoid	PLEKHG5	6466092	126540	THAP3	6625219	21381
chr1	6720200	NA	0.3465	NA	tissue_invariant	CAMTA1	6785324	64925	DNAJC11	6701799	18401
chr1	6727600	NA	NA	0.539	embryonic_primitive	CAMTA1	6785324	57525	DNAJC11	6701799	25801
chr1	6936000	NA	NA	0.4437	organ_developmental_renal,vascular_endothelial	CAMTA1	6785324	0	CAMTA1	6785531	150469
chr1	6962000	NA	0.429	NA	embryonic_primitive	CAMTA1	6785324	0	CAMTA1	6785531	176469
chr1	6962800	NA	0.432	NA	embryonic_primitive	CAMTA1	6785324	0	CAMTA1	6785531	177269
chr1	6963000	NA	NA	0.506	embryonic_primitive	CAMTA1	6785324	0	CAMTA1	6785531	177469
chr1	6969000	NA	NA	0.1543	musculoskeletal,stromal_b	CAMTA1	6785324	0	CAMTA1	6785531	183469
chr1	6969400	NA	NA	0.2984	.	CAMTA1	6785324	0	CAMTA1	6785531	183869
chr1	7075600	0.6582	NA	NA	tissue_invariant	CAMTA1	6785324	0	CAMTA1	6785531	290069
chr1	7127400	NA	NA	0.54	embryonic_primitive,musculoskeletal	CAMTA1	6785324	0	CAMTA1	6785531	341869
chr1	7208600	NA	0.7763	NA	myeloid_erythroid	CAMTA1	6785324	0	CAMTA1	6785531	423069
chr1	7379600	NA	NA	0.4786	embryonic_primitive,stromal_a,stromal_b	CAMTA1	6785324	0	VAMP3	7771384	391585
chr1	7454000	0.2598	NA	NA	embryonic_primitive	CAMTA1	6785324	0	VAMP3	7771384	317185
chr1	7534200	0.4222	NA	NA	organ_developmental_renal	CAMTA1	6785324	0	VAMP3	7771384	236985
chr1	7609000	NA	0.5672	NA	embryonic_primitive	CAMTA1	6785324	0	VAMP3	7771384	162185
chr1	7632000	NA	NA	0.7416	.	CAMTA1	6785324	0	VAMP3	7771384	139185
chr1	7649000	0.3918	NA	NA	myeloid_erythroid	CAMTA1	6785324	0	VAMP3	7771384	122185
chr1	7657400	NA	0.7756	NA	neural,organ_developmental_renal	CAMTA1	6785324	0	VAMP3	7771384	113785
chr1	7726800	NA	NA	0.3073	cardiac,embryonic_primitive	CAMTA1	6785324	0	VAMP3	7771384	44385
chr1	7753200	0.7285	NA	NA	myeloid_erythroid	CAMTA1	6785324	0	VAMP3	7771384	17985
chr1	7885800	NA	NA	0.822	digestive,embryonic_primitive	PER3	7784187	40620	UTS2	7853430	32370
chr1	7941800	NA	NA	0.5297	myeloid_erythroid	PARK7	7961654	19655	TNFRSF9	7939993	1807
chr1	7962200	NA	NA	0.5055	lymphoid	PARK7	7961654	0	PARK7	7962786	387
chr1	8015000	NA	NA	0.461	tissue_invariant	PARK7	7961654	29496	ERRFI1	8015618	419
chr1	8016600	NA	NA	0.57	cancer_epithelial,myeloid_erythroid	PARK7	7961654	31096	ERRFI1	8015618	982
chr1	8025200	NA	NA	0.6867	cancer_epithelial,stromal_b	PARK7	7961654	39696	ERRFI1	8015618	9582
chr1	8104600	0.5025	NA	NA	myeloid_erythroid	PARK7	7961654	119096	ERRFI1	8015618	88982
chr1	8121400	NA	NA	0.628	placental,vascular_endothelial	PARK7	7961654	135896	ERRFI1	8015618	105782
chr1	8226400	NA	NA	0.938	.	SLC45A1	8318085	91486	SLC45A1	8318109	91510
chr1	8250000	NA	NA	0.3823	myeloid_erythroid	SLC45A1	8318085	67886	SLC45A1	8318109	67910
chr1	8314400	NA	0.415	NA	tissue_invariant	SLC45A1	8318085	3486	SLC45A1	8318109	3510
chr1	8382800	NA	NA	0.5012	myeloid_erythroid	RERE	8352404	0	SLC45A1	8318109	64691
chr1	8395200	NA	NA	0.4268	stromal_a	RERE	8352404	0	SLC45A1	8318109	77091
chr1	8431000	NA	0.4167	NA	lymphoid	RERE	8352404	0	SLC45A1	8318109	112891
chr1	8439000	NA	NA	0.578	tissue_invariant	RERE	8352404	0	SLC45A1	8318109	120891
chr1	8671400	NA	0.232	NA	tissue_invariant	RERE	8352404	0	RERE	8656296	15104
chr1	8712400	0.693	NA	NA	stromal_a	RERE	8352404	0	RERE	8656296	56104
chr1	8726400	0.559	NA	NA	stromal_b	RERE	8352404	0	RERE	8656296	70104
chr1	8879600	0.7025	NA	NA	renal_cancer	ENO1	8861000	915	ENO1	8874907	4693
chr1	8947400	NA	NA	0.5105	embryonic_primitive,neural,vascular_endothelial	ENO1	8861000	68715	CA6	8945887	1513
chr1	8971400	NA	NA	0.9107	.	ENO1	8861000	92715	CA6	8945887	25513
chr1	8986800	NA	0.7228	NA	lymphoid	ENO1	8861000	108115	SLC2A7	9026344	39345
chr1	8988200	NA	0.4313	NA	embryonic_primitive	ENO1	8861000	109515	SLC2A7	9026344	37945
chr1	9020000	NA	NA	0.3195	neural,stromal_b	ENO1	8861000	141315	SLC2A7	9026344	6145
chr1	9064200	NA	0.4657	NA	myeloid_erythroid,stromal_b	H6PD	9234767	170368	SLC2A5	9069535	5136
chr1	9069000	NA	0.7062	NA	musculoskeletal,neural	H6PD	9234767	165568	SLC2A5	9069535	336
chr1	9079000	0.435	NA	NA	digestive,lymphoid	H6PD	9234767	155568	SLC2A5	9069535	9465
chr1	9129600	0.269	NA	NA	embryonic_primitive,pulmonary_developmental	H6PD	9234767	104968	GPR157	9129026	574
chr1	9201200	NA	0.533	NA	neural	H6PD	9234767	33368	H6PD	9239996	38597
chr1	9267000	0.3845	NA	NA	embryonic_primitive	H6PD	9234767	0	H6PD	9239996	27004
chr1	9280600	0.3277	NA	NA	stromal_a,vascular_endothelial	H6PD	9234767	9264	H6PD	9239996	40604
chr1	9318000	NA	NA	0.4378	neural,vascular_endothelial	H6PD	9234767	46664	SPSB1	9355892	37693
chr1	9406200	0.6105	NA	NA	digestive,myeloid_erythroid	H6PD	9234767	134864	SPSB1	9355892	50308
chr1	9425800	NA	NA	0.2878	lymphoid,myeloid_erythroid	H6PD	9234767	154464	SPSB1	9355892	69908
chr1	9540400	NA	0.4358	0.4465	lymphoid,neural	PIK3CD	9629889	89290	SLC25A33	9539692	708
chr1	9629200	0.3265	NA	NA	lymphoid	PIK3CD	9629889	490	TMEM201	9588931	40269
chr1	9651200	NA	NA	0.4665	myeloid_erythroid	PIK3CD	9629889	0	PIK3CD	9710456	59057
chr1	9717200	NA	NA	0.4735	lymphoid	PIK3CD	9629889	0	PIK3CD	9710456	6744
chr1	9822600	NA	0.3198	NA	cardiac,stromal_b	PIK3CD	9629889	93487	CLSTN1	9823732	933
chr1	9849600	NA	NA	0.83	embryonic_primitive,lymphoid,myeloid_erythroid,renal_cancer	NMNAT1	9942923	93124	CTNNBIP1	9872063	22264
chr1	9849800	0.5376	NA	NA	embryonic_primitive,myeloid_erythroid	NMNAT1	9942923	92924	CTNNBIP1	9872063	22064
chr1	9850200	NA	0.326	NA	lymphoid	NMNAT1	9942923	92524	CTNNBIP1	9872063	21664
chr1	9851000	0.4737	0.571	NA	myeloid_erythroid	NMNAT1	9942923	91724	CTNNBIP1	9872063	20864
chr1	9867400	NA	NA	0.5706	renal_cancer,tissue_invariant	NMNAT1	9942923	75324	CTNNBIP1	9872063	4464
chr1	9900400	NA	0.7057	NA	pulmonary_developmental	NMNAT1	9942923	42324	CTNNBIP1	9872063	28337
chr1	10074400	NA	NA	0.557	stromal_a	NMNAT1	9942923	77517	UBE4B	10033671	40729
chr1	10211400	NA	NA	0.3782	tissue_invariant	KIF1B	10210570	0	KIF1B	10232329	20730
chr1	10451400	NA	0.255	NA	embryonic_primitive,musculoskeletal,stromal_b	PEX14	10474946	23347	CORT	10450224	1176
chr1	10471800	0.5648	NA	NA	embryonic_primitive,myeloid_erythroid	PEX14	10474946	2947	DFFA	10472457	458
chr1	10638400	NA	0.595	NA	myeloid_erythroid,pulmonary_developmental	PEX14	10474946	7643	CASZ1	10693888	55289
chr1	10671000	NA	NA	0.5246	organ_developmental_renal	PEX14	10474946	40243	CASZ1	10693888	22689
chr1	10693400	NA	NA	0.362	cancer_epithelial,digestive,lymphoid	PEX14	10474946	62643	CASZ1	10693888	289
chr1	10716400	NA	0.3722	NA	cardiac,myeloid_erythroid	PEX14	10474946	85643	CASZ1	10693888	22512
chr1	10866400	0.7267	NA	NA	lymphoid,organ_developmental_renal	TARDBP	11012622	146023	C1orf127	10982036	115437
chr1	10866600	0.438	NA	NA	lymphoid,organ_developmental_renal	TARDBP	11012622	145823	C1orf127	10982036	115237
chr1	10867600	0.3172	NA	NA	pulmonary_developmental	TARDBP	11012622	144823	C1orf127	10982036	114237
chr1	10890000	NA	NA	0.6118	embryonic_primitive	TARDBP	11012622	122423	C1orf127	10982036	91837
chr1	10890200	NA	NA	0.5013	musculoskeletal,myeloid_erythroid	TARDBP	11012622	122223	C1orf127	10982036	91637
chr1	10903800	NA	0.5065	NA	lymphoid	TARDBP	11012622	108623	C1orf127	10982036	78037
chr1	11011800	NA	0.8735	NA	myeloid_erythroid,tissue_invariant	TARDBP	11012622	623	TARDBP	11013728	1729
chr1	11061000	NA	NA	0.2963	embryonic_primitive,lymphoid,neural	MASP2	11026523	13762	SRM	11059942	1058
chr1	11320400	NA	0.561	NA	embryonic_primitive	UBIAD1	11273198	20829	UBIAD1	11273532	46868
chr1	11339800	NA	0.4044	NA	musculoskeletal,neural,organ_developmental_renal	UBIAD1	11273198	40229	UBIAD1	11273532	66268
chr1	11340000	NA	NA	0.2601	neural,organ_developmental_renal	UBIAD1	11273198	40429	UBIAD1	11273532	66468
chr1	11384400	NA	0.4847	NA	renal_cancer	UBIAD1	11273198	84829	UBIAD1	11273532	110868
chr1	11395000	NA	0.5535	NA	digestive,embryonic_primitive	UBIAD1	11273198	95429	DISP3	11500993	105794
chr1	11486000	0.6878	NA	NA	neural,placental	UBIAD1	11273198	186429	DISP3	11500993	14794
chr1	11501400	0.904	0.957	NA	organ_developmental_renal	MAD2L2	11674480	172881	DISP3	11500993	407
chr1	11636000	NA	NA	0.4192	embryonic_primitive	MAD2L2	11674480	38281	FBXO2	11654339	18140
chr1	11663800	NA	0.6624	NA	.	MAD2L2	11674480	10481	FBXO6	11668659	4660
chr1	11690200	NA	0.6393	NA	neural	MAD2L2	11674480	0	MAD2L2	11680600	9600
chr1	11729800	NA	0.5183	NA	renal_cancer	MAD2L2	11674480	38180	AGTRAP	11736209	6210
chr1	11730200	NA	0.5974	NA	myeloid_erythroid	MAD2L2	11674480	38580	AGTRAP	11736209	5810
chr1	11741000	NA	NA	0.402	myeloid_erythroid	MTHFR	11785723	44524	AGTRAP	11736209	4791
chr1	11785400	NA	NA	0.3292	embryonic_primitive	MTHFR	11785723	124	MTHFR	11803513	17914
chr1	11803800	NA	NA	0.452	embryonic_primitive,lymphoid,tissue_invariant	MTHFR	11785723	0	MTHFR	11803513	287
chr1	11805000	NA	NA	0.4075	embryonic_primitive,musculoskeletal,stromal_b	MTHFR	11785723	0	CLCN6	11806263	1064
chr1	11842400	NA	0.6248	NA	myeloid_erythroid	CLCN6	11806096	0	NPPA	11847683	5084
chr1	11857000	NA	NA	0.5588	embryonic_primitive,neural	NPPA	11845709	9218	NPPB	11858832	1633
chr1	11859600	NA	0.4522	NA	stromal_b	NPPA	11845709	11818	NPPB	11858832	768
chr1	11898400	NA	NA	0.594	embryonic_primitive	PLOD1	11934717	36118	KIAA2013	11926236	27637
chr1	11929800	NA	NA	0.6644	stromal_b	PLOD1	11934717	4718	KIAA2013	11926236	3564
chr1	12064200	NA	NA	0.6404	.	MFN2	11980181	50686	TNFRSF8	12063599	601
chr1	12088200	0.4502	NA	NA	lymphoid,myeloid_erythroid	MFN2	11980181	74686	TNFRSF8	12063599	24601
chr1	12088800	NA	0.3592	NA	embryonic_primitive,lymphoid	MFN2	11980181	75286	TNFRSF8	12063599	25201
chr1	12143600	NA	0.509	NA	lymphoid,stromal_a	VPS13D	12230030	86231	TNFRSF1B	12167092	23293
chr1	12178200	NA	0.4636	NA	lymphoid,stromal_a	VPS13D	12230030	51631	TNFRSF1B	12167092	11108
chr1	12184400	NA	NA	0.4878	stromal_a	VPS13D	12230030	45431	TNFRSF1B	12167092	17308
chr1	12209000	NA	NA	0.4632	tissue_invariant	VPS13D	12230030	20831	VPS13D	12234267	25068
chr1	12209200	NA	0.5518	NA	myeloid_erythroid,renal_cancer	VPS13D	12230030	20631	VPS13D	12234267	24868
chr1	12344800	NA	0.5178	NA	lymphoid,myeloid_erythroid	VPS13D	12230030	0	VPS13D	12234267	110533
chr1	12345000	NA	0.4377	NA	lymphoid,stromal_b	VPS13D	12230030	0	VPS13D	12234267	110733
chr1	12473400	NA	0.5432	NA	lymphoid,tissue_invariant	VPS13D	12230030	0	DHRS3	12617347	143748
chr1	12481000	NA	NA	0.8615	lymphoid,stromal_a	VPS13D	12230030	0	DHRS3	12617347	136148
chr1	12604400	NA	0.9447	NA	stromal_a	VPS13D	12230030	92354	DHRS3	12617347	12748
chr1	12615800	NA	0.6194	NA	embryonic_primitive,myeloid_erythroid	VPS13D	12230030	103754	DHRS3	12617347	1348
chr1	13494200	NA	NA	0.473	lymphoid	VPS13D	12230030	982154	LRRC38	13513592	19193
chr1	13583000	NA	NA	0.5501	embryonic_primitive	VPS13D	12230030	1070954	PDPN	13583806	607
chr1	13583200	NA	0.524	NA	embryonic_primitive	VPS13D	12230030	1071154	PDPN	13583806	407
chr1	13584400	NA	0.5282	NA	cardiac	VPS13D	12230030	1072354	PDPN	13583806	594
chr1	13674600	NA	0.271	NA	myeloid_erythroid	VPS13D	12230030	1162554	PRDM2	13715606	40807
chr1	13700800	NA	NA	0.3144	embryonic_primitive,stromal_b	VPS13D	12230030	1188754	PRDM2	13715606	14607
chr1	13701200	NA	NA	0.7032	lymphoid,stromal_b	VPS13D	12230030	1189154	PRDM2	13715606	14207
chr1	13892200	NA	0.4435	NA	embryonic_primitive,tissue_invariant	VPS13D	12230030	1380154	PRDM2	13715606	176594
chr1	13892400	NA	0.6537	NA	embryonic_primitive,neural	VPS13D	12230030	1380354	PRDM2	13715606	176794
chr1	13966000	NA	0.4317	NA	tissue_invariant	VPS13D	12230030	1453954	PRDM2	13715606	250394
chr1	14114400	NA	NA	0.4052	renal_cancer	CTRC	15438442	1323843	PRDM2	13715606	398794
chr1	14366400	NA	NA	0.7425	embryonic_primitive,musculoskeletal	CTRC	15438442	1071843	KAZN	14598998	232399
chr1	14369600	NA	0.7043	NA	embryonic_primitive	CTRC	15438442	1068643	KAZN	14598998	229199
chr1	14434800	NA	NA	0.6015	embryonic_primitive,lymphoid	CTRC	15438442	1003443	KAZN	14598998	163999
chr1	14569200	NA	0.422	NA	myeloid_erythroid	CTRC	15438442	869043	KAZN	14598998	29599
chr1	14634400	NA	NA	0.6973	placental	CTRC	15438442	803843	KAZN	14598998	35402
chr1	14661000	NA	NA	0.489	myeloid_erythroid	CTRC	15438442	777243	KAZN	14598998	62002
chr1	14811000	NA	NA	0.552	organ_developmental_renal	CTRC	15438442	627243	KAZN	14598998	212002
chr1	14826400	NA	NA	0.9298	stromal_a	CTRC	15438442	611843	KAZN	14598998	227402
chr1	14826600	0.6657	NA	NA	.	CTRC	15438442	611643	KAZN	14598998	227602
chr1	14873800	NA	NA	0.6767	myeloid_erythroid	CTRC	15438442	564443	KAZN	14598998	274802
chr1	15027600	NA	NA	0.4413	stromal_b,tissue_invariant	CTRC	15438442	410643	C1orf195	15171277	143478
chr1	15066200	0.4103	NA	NA	myeloid_erythroid	CTRC	15438442	372043	C1orf195	15171277	104878
chr1	15100600	NA	0.3335	NA	embryonic_primitive,organ_developmental_renal	CTRC	15438442	337643	C1orf195	15171277	70478
chr1	15106600	0.5677	NA	NA	embryonic_primitive,myeloid_erythroid	CTRC	15438442	331643	C1orf195	15171277	64478
chr1	15106800	NA	0.4252	NA	embryonic_primitive,myeloid_erythroid	CTRC	15438442	331443	C1orf195	15171277	64278
chr1	15112200	NA	0.4437	NA	embryonic_primitive	CTRC	15438442	326043	C1orf195	15171277	58878
chr1	15128600	NA	NA	0.2596	tissue_invariant	CTRC	15438442	309643	C1orf195	15171277	42478
chr1	15135600	0.383	NA	NA	myeloid_erythroid	CTRC	15438442	302643	C1orf195	15171277	35478
chr1	15135800	NA	0.479	NA	myeloid_erythroid	CTRC	15438442	302443	C1orf195	15171277	35278
chr1	15142000	NA	0.342	NA	stromal_b	CTRC	15438442	296243	C1orf195	15171277	29078
chr1	15172400	NA	0.3095	NA	placental	CTRC	15438442	265843	C1orf195	15171277	1123
chr1	15177800	NA	NA	0.5692	myeloid_erythroid	CTRC	15438442	260443	C1orf195	15171277	6523
chr1	15246200	0.6402	NA	NA	embryonic_primitive	CTRC	15438442	192043	FHAD1	15251785	5386
chr1	15329000	0.378	NA	NA	cardiac,stromal_b	CTRC	15438442	109243	FHAD1	15251785	77215
chr1	15386200	0.5681	NA	NA	neural	CTRC	15438442	52043	EFHD2	15409972	23573
chr1	15386400	NA	NA	0.4757	myeloid_erythroid,neural	CTRC	15438442	51843	EFHD2	15409972	23373
chr1	15527600	NA	NA	0.6242	cardiac,stromal_b	CELA2A	15456732	55510	DNAJC16	15529106	1307
chr1	15584400	NA	NA	0.3113	embryonic_primitive	CELA2A	15456732	112310	AGMAT	15584966	367
chr1	15837000	NA	0.5466	NA	myeloid_erythroid,organ_developmental_renal	CLCNKA	16022036	184837	SPEN	15848068	10869
chr1	15886200	0.5752	NA	NA	tissue_invariant	CLCNKA	16022036	135637	SPEN	15848068	38132
chr1	15951000	NA	NA	0.633	embryonic_primitive,stromal_b	CLCNKA	16022036	70837	ZBTB17	15948494	2506
chr1	15966000	NA	0.6207	NA	stromal_b,tissue_invariant,vascular_endothelial	CLCNKA	16022036	55837	ZBTB17	15948494	17506
chr1	15966200	NA	0.359	NA	lymphoid,stromal_b,tissue_invariant	CLCNKA	16022036	55637	ZBTB17	15948494	17706
chr1	16009000	NA	NA	0.5563	cancer_epithelial,tissue_invariant	CLCNKA	16022036	12837	SRARP	16004304	4696
chr1	16056000	NA	0.68	NA	tissue_invariant	CLCNKB	16043782	0	CLCNKB	16044493	11507
chr1	16070400	NA	NA	0.4122	lymphoid,neural,placental	CLCNKB	16043782	13075	FAM131C	16073441	2842
chr1	16074000	NA	0.3903	NA	cardiac,placental	CLCNKB	16043782	16675	FAM131C	16073441	559
chr1	16141600	NA	0.494	NA	vascular_endothelial	EPHA2	16124337	0	EPHA2	16155931	14132
chr1	16151200	NA	0.7842	NA	stromal_b	EPHA2	16124337	0	EPHA2	16155931	4532
chr1	16151400	NA	NA	0.4203	stromal_b	EPHA2	16124337	0	EPHA2	16155931	4332
chr1	16154400	NA	0.3762	NA	embryonic_primitive,lymphoid	EPHA2	16124337	0	EPHA2	16155931	1332
chr1	16156200	0.6128	NA	NA	tissue_invariant	EPHA2	16124337	97	EPHA2	16155931	269
chr1	16162200	NA	0.4638	NA	lymphoid	EPHA2	16124337	6097	EPHA2	16155931	6269
chr1	16206200	NA	0.5166	NA	embryonic_primitive	EPHA2	16124337	50097	ARHGEF19	16209053	2654
chr1	16227400	0.5236	NA	NA	.	EPHA2	16124337	71297	CPLANE2	16236741	9142
chr1	16513600	NA	NA	0.633	stromal_a	EPHA2	16124337	357497	NECAP2	16440762	72838
chr1	16535600	0.6822	NA	NA	embryonic_primitive,placental	EPHA2	16124337	379497	NBPF1	16592020	56221
chr1	16540600	NA	NA	0.7025	lymphoid,myeloid_erythroid	EPHA2	16124337	384497	NBPF1	16592020	51221
chr1	16542200	0.5727	0.637	NA	.	EPHA2	16124337	386097	NBPF1	16592020	49621
chr1	16545800	NA	NA	0.9125	embryonic_primitive	EPHA2	16124337	389697	NBPF1	16592020	46021
chr1	16614400	NA	0.5323	NA	embryonic_primitive	ATP13A2	16985958	371359	NBPF1	16592020	22380
chr1	16661200	NA	0.5505	NA	.	ATP13A2	16985958	324559	NBPF1	16592020	69180
chr1	16699400	NA	0.8916	NA	embryonic_primitive	ATP13A2	16985958	286359	MST1L	16764479	64880
chr1	16699600	NA	0.8093	NA	embryonic_primitive,myeloid_erythroid	ATP13A2	16985958	286159	MST1L	16764479	64680
chr1	16700000	NA	0.7496	NA	.	ATP13A2	16985958	285759	MST1L	16764479	64280
chr1	16703200	NA	0.4687	NA	.	ATP13A2	16985958	282559	MST1L	16764479	61080
chr1	16707000	NA	NA	0.7035	.	ATP13A2	16985958	278759	MST1L	16764479	57280
chr1	16710000	0.4568	NA	0.5378	.	ATP13A2	16985958	275759	MST1L	16764479	54280
chr1	16732400	0.486	NA	NA	.	ATP13A2	16985958	253359	MST1L	16764479	31880
chr1	16759000	NA	0.7621	NA	organ_developmental_renal	ATP13A2	16985958	226759	MST1L	16764479	5280
chr1	16863200	NA	0.6535	NA	.	ATP13A2	16985958	122559	CROCC	16922019	58620
chr1	16873200	NA	NA	0.5374	.	ATP13A2	16985958	112559	CROCC	16922019	48620
chr1	16873600	NA	NA	0.813	neural	ATP13A2	16985958	112159	CROCC	16922019	48220
chr1	16914800	NA	0.7137	NA	neural	ATP13A2	16985958	70959	CROCC	16922019	7020
chr1	17120000	NA	NA	0.4823	myeloid_erythroid	SDHB	17018722	65969	PADI2	17119370	630
chr1	17191600	NA	NA	0.3463	myeloid_erythroid	PADI3	17249079	57280	PADI1	17205218	13419
chr1	17212400	NA	0.3525	NA	lymphoid,organ_developmental_renal	PADI3	17249079	36480	PADI1	17205218	7182
chr1	17304400	NA	NA	0.8395	placental	PADI4	17308195	3596	PADI4	17308223	3624
chr1	17355800	NA	NA	0.3195	lymphoid	PADI4	17308195	0	PADI6	17372246	16247
chr1	17356000	NA	NA	0.5108	lymphoid	PADI4	17308195	0	PADI6	17372246	16047
chr1	17441800	NA	NA	0.9083	embryonic_primitive,stromal_b	PADI6	17372196	40102	RCC2	17438513	3287
chr1	17538600	0.7183	NA	NA	digestive,embryonic_primitive	PADI6	17372196	136902	ARHGEF10L	17580596	41797
chr1	17582600	NA	NA	0.877	myeloid_erythroid,placental	PADI6	17372196	180902	ARHGEF10L	17580596	2004
chr1	17603400	NA	NA	0.4538	organ_developmental_renal	PADI6	17372196	201702	ARHGEF10L	17580596	22804
chr1	17607000	0.5702	NA	NA	tissue_invariant	PADI6	17372196	205302	ARHGEF10L	17580596	26404
chr1	17618400	NA	NA	0.6031	cardiac,stromal_b	PADI6	17372196	216702	ARHGEF10L	17580596	37804
chr1	17672000	NA	0.9142	NA	embryonic_primitive	PADI6	17372196	270302	ARHGEF10L	17580596	91404
chr1	17673800	NA	NA	0.4245	myeloid_erythroid	PADI6	17372196	272102	ARHGEF10L	17580596	93204
chr1	17697600	NA	NA	0.3295	myeloid_erythroid	PADI6	17372196	295902	ARHGEF10L	17580596	117004
chr1	17731000	NA	NA	0.5317	myeloid_erythroid	PADI6	17372196	329302	ACTL8	17823009	91810
chr1	17809000	NA	0.7128	NA	neural	PADI6	17372196	407302	ACTL8	17823009	13810
chr1	17826200	NA	0.602	NA	embryonic_primitive	PADI6	17372196	424502	ACTL8	17823009	3191
chr1	17915800	0.634	NA	NA	embryonic_primitive	PADI6	17372196	514102	ACTL8	17823009	92791
chr1	17919600	0.4866	NA	NA	renal_cancer,tissue_invariant	PADI6	17372196	517902	ACTL8	17823009	96591
chr1	18009800	NA	NA	0.651	embryonic_primitive	PADI6	17372196	608102	IGSF21	18108129	98130
chr1	18088400	NA	NA	0.3036	embryonic_primitive	PAX7	18630846	542247	IGSF21	18108129	19530
chr1	18106800	0.4047	NA	NA	embryonic_primitive	PAX7	18630846	523847	IGSF21	18108129	1130
chr1	18109800	NA	NA	0.503	embryonic_primitive	PAX7	18630846	520847	IGSF21	18108129	1671
chr1	18118000	0.2943	NA	NA	lymphoid,neural	PAX7	18630846	512647	IGSF21	18108129	9871
chr1	18120000	NA	NA	0.7847	neural	PAX7	18630846	510647	IGSF21	18108129	11871
chr1	18166000	NA	NA	0.5785	.	PAX7	18630846	464647	IGSF21	18108129	57871
chr1	18178600	NA	NA	0.4562	neural	PAX7	18630846	452047	IGSF21	18108129	70471
chr1	18197000	NA	NA	0.5624	organ_developmental_renal	PAX7	18630846	433647	IGSF21	18108129	88871
chr1	18230600	NA	NA	0.4845	embryonic_primitive,neural	PAX7	18630846	400047	IGSF21	18108129	122471
chr1	18279000	0.3358	NA	NA	embryonic_primitive,musculoskeletal	PAX7	18630846	351647	IGSF21	18108129	170871
chr1	18294800	NA	0.5799	NA	embryonic_primitive,placental	PAX7	18630846	335847	KLHDC7A	18480982	185983
chr1	18295000	NA	0.4527	NA	embryonic_primitive,placental	PAX7	18630846	335647	KLHDC7A	18480982	185783
chr1	18348400	NA	0.538	NA	organ_developmental_renal	PAX7	18630846	282247	KLHDC7A	18480982	132383
chr1	18407200	NA	NA	0.731	embryonic_primitive,tissue_invariant	PAX7	18630846	223447	KLHDC7A	18480982	73583
chr1	18542400	0.341	NA	NA	embryonic_primitive	PAX7	18630846	88247	KLHDC7A	18480982	61418
chr1	18542600	NA	NA	0.3933	embryonic_primitive,tissue_invariant	PAX7	18630846	88047	KLHDC7A	18480982	61618
chr1	18558600	NA	0.832	NA	embryonic_primitive	PAX7	18630846	72047	PAX7	18631604	72805
chr1	18599200	NA	0.4554	NA	musculoskeletal	PAX7	18630846	31447	PAX7	18631604	32205
chr1	18629600	0.3634	NA	NA	embryonic_primitive	PAX7	18630846	1047	PAX7	18631604	1805
chr1	18634200	NA	NA	0.2225	musculoskeletal	PAX7	18630846	0	PAX7	18631604	2596
chr1	18634800	0.421	NA	NA	.	PAX7	18630846	0	PAX7	18631604	3196
chr1	18647400	NA	0.8383	NA	musculoskeletal	PAX7	18630846	0	PAX7	18631604	15796
chr1	18652200	0.474	NA	NA	embryonic_primitive	PAX7	18630846	0	PAX7	18631604	20596
chr1	18724000	0.4112	NA	NA	neural,organ_developmental_renal	PAX7	18630846	0	PAX7	18631604	92396
chr1	18725200	NA	NA	0.4132	embryonic_primitive,neural	PAX7	18630846	0	PAX7	18631604	93596
chr1	18730800	NA	NA	0.4218	embryonic_primitive	PAX7	18630846	0	PAX7	18631604	99196
chr1	18731000	NA	NA	0.4463	embryonic_primitive	PAX7	18630846	0	PAX7	18631604	99396
chr1	18819400	NA	0.6166	0.568	embryonic_primitive	ALDH4A1	18871430	51831	TAS1R2	18859659	40060
chr1	18884200	NA	0.9386	NA	embryonic_primitive	ALDH4A1	18871430	0	ALDH4A1	18902522	18123
chr1	18908600	NA	NA	0.8083	myeloid_erythroid,vascular_endothelial	ALDH4A1	18871430	5802	ALDH4A1	18902522	6078
chr1	18928200	NA	NA	0.3063	neural	ALDH4A1	18871430	25402	ALDH4A1	18902522	25678
chr1	18949600	NA	0.7599	NA	lymphoid,stromal_b,vascular_endothelial	ALDH4A1	18871430	46802	IFFO2	18956331	6532
chr1	18957400	NA	NA	0.6905	embryonic_primitive,placental	ALDH4A1	18871430	54602	IFFO2	18956331	1069
chr1	19051000	NA	NA	0.5308	renal_cancer	ALDH4A1	18871430	148202	IFFO2	18956331	94669
chr1	19055000	NA	0.6398	NA	vascular_endothelial	ALDH4A1	18871430	152202	IFFO2	18956331	98669
chr1	19124400	NA	NA	0.7587	lymphoid	EMC1	19215660	91061	UBR4	19210247	85648
chr1	19156600	0.353	NA	NA	musculoskeletal	EMC1	19215660	58861	UBR4	19210247	53448
chr1	19273800	0.7992	0.9386	NA	neural	EMC1	19215660	22254	AKR7A3	19288708	14709
chr1	19288400	0.8682	0.9506	NA	lymphoid	EMC1	19215660	36854	AKR7A3	19288708	109
chr1	19341400	NA	0.8454	NA	tissue_invariant	EMC1	19215660	89854	SLC66A1	19317678	23722
chr1	19477800	NA	0.3833	NA	myeloid_erythroid	EMC1	19215660	226254	CAPZB	19485437	7438
chr1	19486200	NA	NA	0.758	tissue_invariant	EMC1	19215660	234654	CAPZB	19485437	763
chr1	19505800	NA	0.3812	NA	digestive,musculoskeletal	EMC1	19215660	254254	CAPZB	19485437	20363
chr1	19582400	0.5462	NA	NA	embryonic_primitive	EMC1	19215660	330854	MICOS10	19597046	14447
chr1	19653800	NA	0.421	NA	tissue_invariant	PLA2G2A	19975431	321432	NBL1	19643312	10488
chr1	19662000	NA	NA	0.6042	embryonic_primitive,stromal_b	PLA2G2A	19975431	313232	HTR6	19665754	3555
chr1	19715600	NA	NA	0.5297	tissue_invariant	PLA2G2A	19975431	259632	HTR6	19665754	49846
chr1	19800400	NA	0.322	NA	stromal_a,tissue_invariant	PLA2G2A	19975431	174832	RNF186	19815100	14501
chr1	19883000	NA	NA	0.442	cardiac	PLA2G2A	19975431	92232	OTUD3	19882514	486
chr1	20186600	NA	0.7205	NA	embryonic_primitive,neural,tissue_invariant	PLA2G5	20028349	94690	UBXN10	20190562	3763
chr1	20290800	0.6641	NA	NA	digestive,embryonic_primitive	PLA2G5	20028349	198890	VWA5B1	20310602	19603
chr1	20344000	NA	0.544	NA	neural	PLA2G5	20028349	252090	VWA5B1	20310602	33398
chr1	20371600	NA	0.831	NA	stromal_b	PINK1	20633458	261659	VWA5B1	20310602	60998
chr1	20385800	NA	NA	0.8288	neural	PINK1	20633458	247459	VWA5B1	20310602	75198
chr1	20402800	NA	0.427	NA	embryonic_primitive	PINK1	20633458	230459	CAMK2N1	20485378	82379
chr1	20440800	NA	0.5293	NA	embryonic_primitive	PINK1	20633458	192459	CAMK2N1	20485378	44379
chr1	20522200	0.3265	NA	NA	renal_cancer	PINK1	20633458	111059	MUL1	20508023	14177
chr1	20522600	0.7978	NA	NA	embryonic_primitive,tissue_invariant	PINK1	20633458	110659	MUL1	20508023	14577
chr1	20660600	NA	0.328	NA	myeloid_erythroid,renal_cancer	DDOST	20651767	0	DDOST	20661400	601
chr1	20788000	0.3537	NA	NA	stromal_a,tissue_invariant	DDOST	20651767	126457	HP1BP3	20780439	7561
chr1	20964800	NA	NA	0.728	digestive,myeloid_erythroid	ECE1	21217250	252251	EIF4G3	21002741	37742
chr1	21022400	NA	0.168	NA	tissue_invariant	ECE1	21217250	194651	EIF4G3	21002741	19659
chr1	21175200	NA	0.6056	NA	lymphoid,neural	ECE1	21217250	41851	ECE1	21345377	169978
chr1	21175400	NA	0.105	NA	stromal_b	ECE1	21217250	41651	ECE1	21345377	169778
chr1	21262000	NA	0.4808	NA	stromal_a	ECE1	21217250	0	ECE1	21345377	83178
chr1	21280000	NA	0.2845	NA	vascular_endothelial	ECE1	21217250	0	ECE1	21345377	65178
chr1	21280200	NA	NA	0.433	embryonic_primitive,vascular_endothelial	ECE1	21217250	0	ECE1	21345377	64978
chr1	21335200	NA	NA	0.359	digestive,embryonic_primitive	ECE1	21217250	0	ECE1	21345377	9978
chr1	21344600	NA	NA	0.4195	digestive	ECE1	21217250	0	ECE1	21345377	578
chr1	21368400	NA	0.294	NA	organ_developmental_renal,tissue_invariant	ECE1	21217250	22897	ECE1	21345377	23023
chr1	21398000	NA	0.9086	NA	embryonic_primitive	ECE1	21217250	52497	NBPF3	21445087	46888
chr1	21437000	NA	NA	0.8795	embryonic_primitive,organ_developmental_renal	ALPL	21508984	71785	NBPF3	21445087	7888
chr1	21437200	NA	NA	0.7333	digestive,embryonic_primitive,organ_developmental_renal	ALPL	21508984	71585	NBPF3	21445087	7688
chr1	21468600	NA	NA	0.8214	embryonic_primitive,placental	ALPL	21508984	40185	NBPF3	21445087	23513
chr1	21488200	NA	0.8591	NA	myeloid_erythroid	ALPL	21508984	20585	NBPF3	21445087	43113
chr1	21488800	NA	NA	0.8518	embryonic_primitive	ALPL	21508984	19985	NBPF3	21445087	43713
chr1	21510000	NA	0.7002	NA	embryonic_primitive	ALPL	21508984	0	ALPL	21554082	43883
chr1	21553600	NA	0.8905	NA	embryonic_primitive,stromal_b	ALPL	21508984	0	ALPL	21554082	283
chr1	21574000	NA	NA	0.341	tissue_invariant	ALPL	21508984	0	ALPL	21554082	19918
chr1	21574600	NA	0.7141	NA	embryonic_primitive,neural	ALPL	21508984	0	ALPL	21554082	20518
chr1	21610000	NA	0.7914	NA	.	ALPL	21508984	31589	RAP1GAP	21651821	41622
chr1	21616400	NA	NA	0.7386	placental	ALPL	21508984	37989	RAP1GAP	21651821	35222
chr1	21638400	NA	NA	0.4987	myeloid_erythroid	ALPL	21508984	59989	RAP1GAP	21651821	13222
chr1	21652400	NA	NA	0.6766	digestive,embryonic_primitive	ALPL	21508984	73989	RAP1GAP	21651821	579
chr1	21670000	NA	NA	0.462	embryonic_primitive	ALPL	21508984	91589	RAP1GAP	21651821	18179
chr1	21905000	NA	0.5016	NA	renal_cancer,tissue_invariant	HSPG2	21822244	0	HSPG2	21937216	32017
chr1	22039000	NA	0.9475	NA	.	CDC42	22052709	13510	CELA3A	22001675	37325
chr1	22143800	0.5306	NA	NA	digestive,embryonic_primitive	WNT4	22117308	0	WNT4	22142921	879
chr1	22212800	NA	NA	0.6593	embryonic_primitive,neural	WNT4	22117308	68820	WNT4	22142921	69879
chr1	22252200	NA	NA	0.6068	organ_developmental_renal	WNT4	22117308	108220	WNT4	22142921	109279
chr1	22252400	NA	0.4872	NA	organ_developmental_renal	WNT4	22117308	108420	WNT4	22142921	109479
chr1	22318600	NA	NA	0.535	embryonic_primitive,tissue_invariant	WNT4	22117308	174620	ZBTB40	22489949	171150
chr1	22350200	NA	NA	0.5069	neural,organ_developmental_renal	WNT4	22117308	206220	ZBTB40	22489949	139550
chr1	22399000	NA	0.5097	NA	neural,stromal_b	C1QA	22636628	237429	ZBTB40	22489949	90750
chr1	22419400	0.4695	NA	NA	vascular_endothelial	C1QA	22636628	217029	ZBTB40	22489949	70350
chr1	22452800	0.497	NA	NA	digestive,tissue_invariant	C1QA	22636628	183629	ZBTB40	22489949	36950
chr1	22567400	0.6186	NA	NA	neural	C1QA	22636628	69029	EPHA8	22563636	3764
chr1	22607400	NA	0.4886	NA	placental	C1QA	22636628	29029	C1QA	22637617	30018
chr1	22619800	0.6298	NA	NA	myeloid_erythroid,neural	C1QA	22636628	16629	C1QA	22637617	17618
chr1	22625600	0.4316	NA	NA	embryonic_primitive	C1QA	22636628	10829	C1QA	22637617	11818
chr1	22626400	NA	NA	0.4602	embryonic_primitive	C1QA	22636628	10029	C1QA	22637617	11018
chr1	22629200	NA	0.556	NA	embryonic_primitive	C1QA	22636628	7229	C1QA	22637617	8218
chr1	22643400	0.5997	0.8023	NA	musculoskeletal	C1QC	22643633	34	C1QC	22644024	425
chr1	22776200	NA	NA	0.8667	organ_developmental_renal,vascular_endothelial	EPHB2	22710770	0	EPHB2	22710983	65217
chr1	22865800	NA	0.343	NA	myeloid_erythroid	EPHB2	22710770	0	LACTBL1	22972315	106316
chr1	22885400	NA	NA	0.8083	neural,placental	EPHB2	22710770	0	LACTBL1	22972315	86716
chr1	22953000	NA	0.9316	NA	organ_developmental_renal	EPHB2	22710770	31501	LACTBL1	22972315	19116
chr1	22969400	NA	NA	0.5905	stromal_a	EPHB2	22710770	47901	LACTBL1	22972315	2716
chr1	23020600	NA	0.4005	NA	organ_developmental_renal,tissue_invariant	KDM1A	23019443	0	KDM1A	23019597	1003
chr1	23103400	NA	NA	0.6488	digestive,stromal_b	KDM1A	23019443	19710	LUZP1	23094260	9140
chr1	23169400	NA	NA	0.535	lymphoid,stromal_b	KDM1A	23019443	85710	HTR1D	23194218	24619
chr1	23169600	NA	0.671	NA	lymphoid,stromal_a	KDM1A	23019443	85910	HTR1D	23194218	24419
chr1	23202200	NA	0.912	NA	lymphoid,stromal_b	KDM1A	23019443	118510	HTR1D	23194218	7982
chr1	23389800	NA	NA	0.4527	embryonic_primitive,myeloid_erythroid	RPL11	23691779	301780	ZNF436	23368004	21796
chr1	23425200	NA	0.5763	NA	placental,stromal_b	RPL11	23691779	266380	TCEA3	23424632	568
chr1	23483200	NA	NA	0.4918	digestive,lymphoid,stromal_b	RPL11	23691779	208380	ASAP3	23484132	733
chr1	23524600	0.4	NA	NA	.	RPL11	23691779	166980	E2F2	23530792	5993
chr1	23528200	NA	NA	0.3417	embryonic_primitive,lymphoid	RPL11	23691779	163380	E2F2	23530792	2393
chr1	23528400	0.2713	NA	NA	lymphoid	RPL11	23691779	163180	E2F2	23530792	2193
chr1	23544800	NA	NA	0.215	embryonic_primitive	RPL11	23691779	146780	E2F2	23530792	14008
chr1	23657800	NA	0.7837	NA	embryonic_primitive	RPL11	23691779	33780	MDS2	23629555	28245
chr1	23742800	NA	NA	0.6548	embryonic_primitive,neural,stromal_b	RPL11	23691779	45966	ELOA	23743426	427
chr1	23777600	NA	NA	0.7991	.	GALE	23795599	17800	PITHD1	23778516	717
chr1	23792000	NA	0.6325	NA	embryonic_primitive,stromal_b	GALE	23795599	3400	LYPLA2	23792683	484
chr1	23801400	0.7248	NA	NA	placental	HMGCL	23801877	278	GALE	23799006	2394
chr1	23825800	NA	NA	0.6293	embryonic_primitive,lymphoid	HMGCL	23801877	342	HMGCL	23825414	386
chr1	23916800	NA	0.565	NA	tissue_invariant	FUCA1	23845077	48432	CNR2	23875616	41184
chr1	23919800	NA	NA	0.6634	stromal_a	FUCA1	23845077	51432	PNRC2	23961458	41459
chr1	23958600	NA	0.3875	0.4091	.	FUCA1	23845077	90232	PNRC2	23961458	2659
chr1	24150200	NA	0.6104	NA	embryonic_primitive,myeloid_erythroid,tissue_invariant	GRHL3	24319333	168934	IL22RA1	24143081	7119
chr1	24261400	NA	0.397	NA	renal_cancer	GRHL3	24319333	57734	GRHL3	24319552	57953
chr1	24391200	NA	0.422	NA	tissue_invariant	GRHL3	24319333	26719	STPG1	24401387	9988
chr1	24416800	NA	0.2915	NA	lymphoid,neural	GRHL3	24319333	52319	NIPAL3	24415815	985
chr1	24417000	NA	0.6767	NA	lymphoid,neural,stromal_a	GRHL3	24319333	52519	NIPAL3	24415815	1185
chr1	24419200	0.782	NA	NA	cancer_epithelial,neural,stromal_b	GRHL3	24319333	54719	NIPAL3	24415815	3385
chr1	24419400	NA	NA	0.729	stromal_b	GRHL3	24319333	54919	NIPAL3	24415815	3585
chr1	24481200	NA	0.567	NA	lymphoid	GRHL3	24319333	116719	RCAN3	24514373	32974
chr1	24641400	NA	NA	0.5792	musculoskeletal,myeloid_erythroid	GRHL3	24319333	276919	SRRM1	24643327	1728
chr1	24870800	NA	NA	0.3995	myeloid_erythroid	RHD	25272393	401394	RUNX3	24964570	93571
chr1	24955200	0.5192	NA	NA	myeloid_erythroid	RHD	25272393	316994	RUNX3	24964570	9171
chr1	24965200	NA	0.8451	NA	lymphoid,musculoskeletal	RHD	25272393	306994	RUNX3	24964570	630
chr1	24971200	NA	NA	0.6321	stromal_b	RHD	25272393	300994	RUNX3	24964570	6630
chr1	25007400	NA	0.4405	NA	cancer_epithelial,digestive	RHD	25272393	264794	RUNX3	24964570	42830
chr1	25029200	NA	0.7701	NA	lymphoid	RHD	25272393	242994	RUNX3	24964570	64630
chr1	25032200	NA	NA	0.638	lymphoid,tissue_invariant	RHD	25272393	239994	RUNX3	24964570	67630
chr1	25099200	NA	0.76	NA	lymphoid,placental	RHD	25272393	172994	SYF2	25232466	133067
chr1	25099800	NA	0.4777	NA	cancer_epithelial,lymphoid	RHD	25272393	172394	SYF2	25232466	132467
chr1	25266200	NA	NA	0.5155	.	RHD	25272393	5994	RHD	25272548	6149
chr1	25436000	NA	0.576	NA	lymphoid	RHCE	25360659	5808	MACO1	25431099	4901
chr1	25520600	NA	NA	0.364	lymphoid,neural	LDLRAP1	25543588	22789	LDLRAP1	25543699	22900
chr1	25549800	NA	0.4175	NA	lymphoid,neural	LDLRAP1	25543588	0	LDLRAP1	25543699	6101
chr1	25550000	NA	0.3837	NA	embryonic_primitive,neural	LDLRAP1	25543588	0	LDLRAP1	25543699	6301
chr1	25560000	0.5954	NA	NA	vascular_endothelial	LDLRAP1	25543588	0	LDLRAP1	25543699	16301
chr1	25572800	0.301	NA	NA	embryonic_primitive	LDLRAP1	25543588	0	LDLRAP1	25543699	29101
chr1	25756200	0.6247	NA	NA	myeloid_erythroid	SELENON	25800193	43794	SELENON	25800231	43832
chr1	25766200	NA	0.4762	NA	myeloid_erythroid,neural	SELENON	25800193	33794	SELENON	25800231	33832
chr1	25923600	NA	0.3278	NA	neural	SELENON	25800193	105380	STMN1	25904675	18925
chr1	25923800	0.7528	NA	NA	neural	SELENON	25800193	105580	STMN1	25904675	19125
chr1	25990600	NA	0.4326	NA	.	SLC30A2	26037252	46453	PAFAH2	25990815	16
chr1	25997200	NA	NA	0.2695	cardiac,digestive,musculoskeletal	SLC30A2	26037252	39853	PAFAH2	25990815	6385
chr1	26045400	NA	0.7147	NA	digestive	SLC30A2	26037252	0	SLC30A2	26045895	296
chr1	26051400	NA	NA	0.223	myeloid_erythroid	SLC30A2	26037252	5283	SLC30A2	26045895	5505
chr1	26054000	NA	NA	0.4964	embryonic_primitive,myeloid_erythroid	SLC30A2	26037252	7883	SLC30A2	26045895	8105
chr1	26155400	NA	NA	0.289	cardiac,neural	SLC30A2	26037252	109283	FAM110D	26161292	5693
chr1	26162400	0.369	NA	0.4009	embryonic_primitive,myeloid_erythroid	SLC30A2	26037252	116283	FAM110D	26161292	1108
chr1	26225000	NA	0.7482	NA	tissue_invariant	SLC30A2	26037252	178883	CEP85	26239784	14585
chr1	26225800	NA	NA	0.2567	cancer_epithelial,myeloid_erythroid	SLC30A2	26037252	179683	CEP85	26239784	13785
chr1	26284600	NA	NA	0.7032	lymphoid	DHDDS	26432282	147483	SH3BGRL3	26280156	4444
chr1	26287000	NA	NA	0.4265	myeloid_erythroid,neural	DHDDS	26432282	145083	SH3BGRL3	26280156	6844
chr1	26319600	NA	NA	0.43	lymphoid	DHDDS	26432282	112483	CD52	26318018	1582
chr1	26359800	NA	NA	0.5169	neural,placental	DHDDS	26432282	72283	ZNF683	26368570	8571
chr1	26370600	NA	NA	0.416	lymphoid	DHDDS	26432282	61483	ZNF683	26368570	2030
chr1	26417000	NA	NA	0.2235	cancer_epithelial,tissue_invariant	DHDDS	26432282	15083	LIN28A	26410892	6108
chr1	26417200	NA	NA	0.4183	cancer_epithelial,tissue_invariant	DHDDS	26432282	14883	LIN28A	26410892	6308
chr1	26471200	NA	NA	0.666	cancer_epithelial,lymphoid	DHDDS	26432282	0	HMGN2	26472613	1214
chr1	26542800	NA	0.6978	NA	myeloid_erythroid	DHDDS	26432282	71495	RPS6KA1	26529921	12879
chr1	26546000	NA	0.2897	NA	cancer_epithelial	DHDDS	26432282	74695	RPS6KA1	26529921	16079
chr1	26677200	NA	NA	0.8215	.	ARID1A	26696015	18616	ARID1A	26696404	19005
chr1	26723200	NA	NA	0.5373	myeloid_erythroid	ARID1A	26696015	0	ARID1A	26696404	26796
chr1	26810200	NA	0.6003	NA	stromal_b	PIGV	26787963	11798	ZDHHC18	26826805	16406
chr1	26821000	NA	0.3795	NA	digestive,stromal_b	PIGV	26787963	22598	ZDHHC18	26826805	5606
chr1	26864200	0.298	NA	NA	myeloid_erythroid,organ_developmental_renal,stromal_b	NR0B2	26911489	47090	SFN	26863213	987
chr1	26959400	NA	0.3754	NA	.	KDF1	26949556	0	KDF1	26952379	7021
chr1	26991600	NA	NA	0.2994	organ_developmental_renal,renal_cancer,stromal_b	KDF1	26949556	31105	TRNP1	26993787	1988
chr1	27001800	NA	0.3423	NA	myeloid_erythroid,renal_cancer	KDF1	26949556	41305	TRNP1	26993787	8013
chr1	27097600	NA	0.1095	NA	tissue_invariant	SLC9A1	27098809	1010	SLC9A1	27154333	56534
chr1	27112400	NA	0.3743	NA	stromal_a	SLC9A1	27098809	0	SLC9A1	27154333	41734
chr1	27284600	NA	NA	0.587	renal_cancer,tissue_invariant	FCN3	27369110	84311	WDTC1	27261055	23545
chr1	27284800	0.295	NA	NA	tissue_invariant	FCN3	27369110	84111	WDTC1	27261055	23745
chr1	27343800	0.3668	NA	NA	embryonic_primitive,stromal_b	FCN3	27369110	25111	SYTL1	27345335	1336
chr1	27357200	0.6329	NA	NA	lymphoid	FCN3	27369110	11711	MAP3K6	27366596	9197
chr1	27357800	NA	NA	0.6042	renal_cancer	FCN3	27369110	11111	MAP3K6	27366596	8597
chr1	27369800	NA	NA	0.3927	myeloid_erythroid	FCN3	27369110	0	MAP3K6	27366596	3204
chr1	27489400	0.1328	NA	NA	lymphoid,stromal_b	AHDC1	27534245	44646	WASF2	27428889	60511
chr1	27522800	NA	NA	0.4323	digestive,placental,pulmonary_developmental	AHDC1	27534245	11246	AHDC1	27552114	29115
chr1	27525600	NA	NA	0.2785	embryonic_primitive,neural	AHDC1	27534245	8446	AHDC1	27552114	26315
chr1	27556000	NA	0.116	NA	lymphoid,pulmonary_developmental	AHDC1	27534245	0	AHDC1	27552114	3886
chr1	27556200	NA	0.2775	0.1855	lymphoid	AHDC1	27534245	0	AHDC1	27552114	4086
chr1	27569000	NA	NA	0.5754	stromal_b	AHDC1	27534245	0	AHDC1	27552114	16886
chr1	27595200	NA	0.252	NA	stromal_b	AHDC1	27534245	0	FGR	27623915	28516
chr1	27596400	NA	0.6195	NA	myeloid_erythroid,neural	AHDC1	27534245	0	FGR	27623915	27316
chr1	27602400	NA	NA	0.2623	organ_developmental_renal	AHDC1	27534245	0	FGR	27623915	21316
chr1	27604600	NA	0.5593	NA	embryonic_primitive,organ_developmental_renal	AHDC1	27534245	423	FGR	27623915	19116
chr1	27606600	NA	0.488	NA	embryonic_primitive	AHDC1	27534245	2423	FGR	27623915	17116
chr1	27618800	NA	NA	0.514	musculoskeletal	AHDC1	27534245	14623	FGR	27623915	4916
chr1	27631600	NA	NA	0.2567	cancer_epithelial,lymphoid	AHDC1	27534245	27423	FGR	27623915	7685
chr1	27632600	NA	0.6587	NA	embryonic_primitive,lymphoid	AHDC1	27534245	28423	FGR	27623915	8685
chr1	27644000	NA	NA	0.3988	stromal_b	AHDC1	27534245	39823	FGR	27623915	20085
chr1	27663000	NA	0.3437	NA	lymphoid,tissue_invariant	AHDC1	27534245	58823	IFI6	27669313	6114
chr1	27663400	NA	0.3815	NA	tissue_invariant	AHDC1	27534245	59223	IFI6	27669313	5714
chr1	27772400	NA	0.4663	NA	lymphoid	AHDC1	27534245	168223	STX12	27773308	709
chr1	27773800	NA	0.2827	NA	embryonic_primitive,stromal_b	AHDC1	27534245	169623	STX12	27773308	492
chr1	27831400	NA	NA	0.441	cancer_epithelial,stromal_b	AHDC1	27534245	227223	PPP1R8	27830836	564
chr1	27858200	NA	NA	0.2235	tissue_invariant	AHDC1	27534245	254023	THEMIS2	27872572	14173
chr1	27873600	NA	0.4537	NA	lymphoid,vascular_endothelial	AHDC1	27534245	269423	THEMIS2	27872572	1028
chr1	27891600	NA	NA	0.7788	lymphoid	AHDC1	27534245	287423	THEMIS2	27872572	19028
chr1	28115200	NA	NA	0.2713	myeloid_erythroid	AHDC1	27534245	511023	PTAFR	28151020	35621
chr1	28199400	NA	0.5107	NA	digestive,lymphoid	AHDC1	27534245	595223	DNAJC8	28232997	33398
chr1	28244600	NA	0.4333	NA	digestive,lymphoid	AHDC1	27534245	640423	ATP5IF1	28236184	8416
chr1	28259000	NA	NA	0.4605	.	EPB41	28887091	627892	SESN2	28259848	649
chr1	28360000	NA	0.9673	NA	.	EPB41	28887091	526892	MED18	28330663	29337
chr1	28370600	0.652	NA	NA	myeloid_erythroid,neural,stromal_b	EPB41	28887091	516292	PHACTR4	28407448	36649
chr1	28456200	NA	NA	0.685	stromal_a	EPB41	28887091	430692	PHACTR4	28407448	48752
chr1	28517800	NA	0.7185	NA	embryonic_primitive	EPB41	28887091	369092	RCC1	28529867	11868
chr1	28519000	NA	0.175	NA	embryonic_primitive,lymphoid,renal_cancer	EPB41	28887091	367892	RCC1	28529867	10668
chr1	28591800	NA	0.675	NA	digestive	EPB41	28887091	295092	RAB42	28592512	513
chr1	28592800	NA	0.603	NA	embryonic_primitive	EPB41	28887091	294092	RAB42	28592512	288
chr1	28642200	NA	NA	0.4695	stromal_b	EPB41	28887091	244692	TAF12	28622080	20120
chr1	28668400	NA	0.1938	NA	stromal_b,tissue_invariant	EPB41	28887091	218492	GMEB1	28683613	15014
chr1	28738000	NA	0.599	NA	lymphoid,tissue_invariant	EPB41	28887091	148892	YTHDF2	28737121	879
chr1	28799000	NA	NA	0.442	myeloid_erythroid	EPB41	28887091	87892	OPRD1	28812384	13185
chr1	28855400	NA	0.8378	NA	organ_developmental_renal	EPB41	28887091	31492	OPRD1	28812384	43016
chr1	29180200	NA	NA	0.6207	placental	MECR	29192657	12258	SRSF4	29181751	1352
chr1	29201600	NA	0.828	NA	musculoskeletal,myeloid_erythroid	MECR	29192657	0	SRSF4	29181751	19849
chr1	29283400	NA	0.6105	NA	embryonic_primitive	MECR	29192657	52453	PTPRU	29236645	46755
chr1	29379600	NA	0.5893	NA	cardiac,embryonic_primitive	MECR	29192657	148653	PTPRU	29236645	142955
chr1	29453600	NA	NA	0.4737	embryonic_primitive	MECR	29192657	222653	PTPRU	29236645	216955
chr1	29478000	NA	0.4887	NA	embryonic_primitive,neural	MECR	29192657	247053	PTPRU	29236645	241355
chr1	29479000	0.5248	NA	NA	embryonic_primitive,organ_developmental_renal	MECR	29192657	248053	PTPRU	29236645	242355
chr1	29656600	0.693	NA	NA	embryonic_primitive	MECR	29192657	425653	PTPRU	29236645	419955
chr1	29752200	0.6536	NA	NA	organ_developmental_renal	MECR	29192657	521253	PTPRU	29236645	515555
chr1	29910000	NA	NA	0.6265	myeloid_erythroid	MECR	29192657	679053	PTPRU	29236645	673355
chr1	29948600	NA	NA	0.6543	myeloid_erythroid	MECR	29192657	717653	PTPRU	29236645	711955
chr1	30087400	NA	0.6	NA	embryonic_primitive	SDC3	30869466	781867	MATN1	30723550	635951
chr1	30108400	0.397	NA	0.4615	myeloid_erythroid	SDC3	30869466	760867	MATN1	30723550	614951
chr1	30162200	NA	NA	0.4832	.	SDC3	30869466	707067	MATN1	30723550	561151
chr1	30197200	NA	NA	0.65	embryonic_primitive,stromal_b	SDC3	30869466	672067	MATN1	30723550	526151
chr1	30632600	NA	0.4818	NA	embryonic_primitive,myeloid_erythroid	SDC3	30869466	236667	MATN1	30723550	90751
chr1	30741200	NA	NA	0.469	renal_cancer	SDC3	30869466	128067	LAPTM5	30757744	16345
chr1	30743600	NA	0.367	NA	lymphoid	SDC3	30869466	125667	LAPTM5	30757744	13945
chr1	30779800	0.2962	NA	NA	tissue_invariant	SDC3	30869466	89467	LAPTM5	30757744	22056
chr1	30801600	NA	0.411	NA	organ_developmental_renal	SDC3	30869466	67667	LAPTM5	30757744	43856
chr1	30802200	NA	NA	0.5403	.	SDC3	30869466	67067	LAPTM5	30757744	44456
chr1	30807400	NA	0.8206	NA	stromal_b	SDC3	30869466	61867	LAPTM5	30757744	49656
chr1	30816400	NA	NA	0.3488	renal_cancer,tissue_invariant	SDC3	30869466	52867	LAPTM5	30757744	58656
chr1	30824800	NA	NA	0.8045	tissue_invariant	SDC3	30869466	44467	LAPTM5	30757744	67056
chr1	30847400	NA	NA	0.3083	embryonic_primitive	SDC3	30869466	21867	SDC3	30908585	60986
chr1	30885400	NA	0.7432	NA	neural	SDC3	30869466	0	SDC3	30908585	22986
chr1	30911400	NA	0.3945	NA	stromal_a,tissue_invariant	SDC3	30869466	1666	SDC3	30908585	2815
chr1	30919400	NA	NA	0.3733	myeloid_erythroid,stromal_b	SDC3	30869466	9666	SDC3	30908585	10815
chr1	30929400	NA	NA	0.222	embryonic_primitive	PUM1	30931506	1907	SDC3	30908585	20815
chr1	31064400	NA	NA	0.13	cardiac,organ_developmental_renal	PUM1	30931506	0	PUM1	31059565	4835
chr1	31064600	NA	NA	0.1105	cardiac,organ_developmental_renal	PUM1	30931506	0	PUM1	31059565	5035
chr1	31064800	NA	NA	0.406	organ_developmental_renal,tissue_invariant,vascular_endothelial	PUM1	30931506	0	PUM1	31059565	5235
chr1	31155800	0.4773	NA	NA	embryonic_primitive,tissue_invariant	PUM1	30931506	90084	NKAIN1	31239546	83547
chr1	31296000	NA	0.5395	NA	lymphoid,neural	PUM1	30931506	230284	SNRNP40	31296750	551
chr1	31372800	0.732	NA	NA	neural,renal_cancer	PUM1	30931506	307084	FABP3	31373013	14
chr1	31374000	NA	0.3937	NA	myeloid_erythroid	PUM1	30931506	308284	FABP3	31373013	987
chr1	31395200	NA	0.8613	NA	.	PUM1	30931506	329484	SERINC2	31409838	14439
chr1	31505800	0.625	NA	NA	embryonic_primitive,pulmonary_developmental	PUM1	30931506	440084	TINAGL1	31577149	71150
chr1	31576200	NA	0.4422	NA	embryonic_primitive	PUM1	30931506	510484	TINAGL1	31577149	750
chr1	31670000	NA	0.535	NA	tissue_invariant	CCDC28B	32200386	530187	PEF1	31644863	25137
chr1	31704800	NA	0.3255	NA	embryonic_primitive,stromal_b	CCDC28B	32200386	495387	COL16A1	31702192	2608
chr1	31705400	NA	0.4815	NA	placental,stromal_b	CCDC28B	32200386	494787	COL16A1	31702192	3208
chr1	31739600	NA	0.8638	NA	.	CCDC28B	32200386	460587	ADGRB2	31757220	17421
chr1	31773000	NA	NA	0.7648	neural	CCDC28B	32200386	427187	ADGRB2	31757220	15780
chr1	31817000	NA	NA	0.871	myeloid_erythroid	CCDC28B	32200386	383187	SPOCD1	31815332	1668
chr1	31939800	0.4424	NA	NA	embryonic_primitive	CCDC28B	32200386	260387	PTP4A2	31919064	20736
chr1	31940200	NA	0.4235	NA	placental	CCDC28B	32200386	259987	PTP4A2	31919064	21136
chr1	31945000	NA	NA	0.7118	musculoskeletal	CCDC28B	32200386	255187	PTP4A2	31919064	25936
chr1	31956200	NA	0.4485	NA	placental,stromal_a	CCDC28B	32200386	243987	PTP4A2	31919064	37136
chr1	31957800	NA	NA	0.6665	lymphoid,myeloid_erythroid	CCDC28B	32200386	242387	PTP4A2	31919064	38736
chr1	32015200	NA	NA	0.2957	cancer_epithelial,vascular_endothelial	CCDC28B	32200386	184987	KHDRBS1	32013996	1204
chr1	32066400	NA	0.2665	NA	pulmonary_developmental	CCDC28B	32200386	133787	TMEM39B	32073048	6449
chr1	32066600	NA	NA	0.14	pulmonary_developmental	CCDC28B	32200386	133587	TMEM39B	32073048	6249
chr1	32109400	NA	0.365	NA	stromal_b	CCDC28B	32200386	90787	KPNA6	32108131	1269
chr1	32248800	NA	NA	0.4518	organ_developmental_renal	LCK	32251265	2266	FAM167B	32247422	1378
chr1	32249600	NA	0.523	NA	renal_cancer	LCK	32251265	1466	FAM167B	32247422	2178
chr1	32275600	NA	0.8002	NA	embryonic_primitive,organ_developmental_renal	LCK	32251265	0	LCK	32274330	1270
chr1	32334800	0.4953	NA	NA	digestive,embryonic_primitive,lymphoid	LCK	32251265	48634	MARCKSL1	32336032	1033
chr1	32336600	NA	NA	0.5575	embryonic_primitive,neural,organ_developmental_renal	LCK	32251265	50434	MARCKSL1	32336032	568
chr1	32337800	NA	NA	0.349	lymphoid	LCK	32251265	51634	MARCKSL1	32336032	1768
chr1	32349200	NA	0.3367	NA	embryonic_primitive,lymphoid,vascular_endothelial	LCK	32251265	63034	FAM229A	32362090	12691
chr1	32395200	NA	0.204	NA	cardiac,tissue_invariant	LCK	32251265	109034	BSDC1	32394413	787
chr1	32414000	NA	0.6692	NA	embryonic_primitive	LCK	32251265	127834	BSDC1	32394413	19587
chr1	32426600	NA	0.3843	NA	neural,organ_developmental_renal,pulmonary_developmental	LCK	32251265	140434	BSDC1	32394413	32187
chr1	32426800	0.3947	NA	NA	pulmonary_developmental	LCK	32251265	140634	BSDC1	32394413	32387
chr1	32427200	NA	0.7692	NA	organ_developmental_renal,placental	LCK	32251265	141034	BSDC1	32394413	32787
chr1	32448400	NA	0.852	NA	embryonic_primitive	LCK	32251265	162234	ZBTB8B	32470625	22026
chr1	32464200	NA	0.4	NA	embryonic_primitive,stromal_b	LCK	32251265	178034	ZBTB8B	32470625	6226
chr1	32611800	NA	NA	0.8123	.	YARS1	32775238	163239	ZBTB8A	32592932	18868
chr1	32612600	NA	NA	0.8867	stromal_b	YARS1	32775238	162439	ZBTB8A	32592932	19668
chr1	32652000	0.551	NA	NA	lymphoid,organ_developmental_renal	YARS1	32775238	123039	RBBP4	32651307	693
chr1	32716800	NA	0.4333	NA	pulmonary_developmental,tissue_invariant	YARS1	32775238	58239	SYNC	32702659	14141
chr1	32761600	NA	0.7433	NA	renal_cancer,stromal_b	YARS1	32775238	13439	KIAA1522	32741955	19645
chr1	32818600	NA	0.5027	NA	tissue_invariant	YARS1	32775238	569	YARS1	32817243	1357
chr1	32819000	NA	0.255	NA	lymphoid	YARS1	32775238	969	YARS1	32817243	1757
chr1	32872800	NA	0.412	NA	musculoskeletal,tissue_invariant	HPCA	32885965	12966	FNDC5	32870745	2055
chr1	32876600	0.603	NA	NA	embryonic_primitive	HPCA	32885965	9166	FNDC5	32870745	5855
chr1	32885800	NA	NA	0.3214	musculoskeletal,neural	HPCA	32885965	0	HPCA	32888899	2900
chr1	32901800	NA	0.6386	0.6633	placental	HPCA	32885965	7155	TMEM54	32901237	563
chr1	32917800	NA	NA	0.6833	.	HPCA	32885965	23155	TMEM54	32901237	16563
chr1	33086400	0.543	NA	NA	tissue_invariant	AK2	33007940	49490	AZIN2	33082250	4150
chr1	33095000	NA	NA	0.4993	lymphoid,tissue_invariant	AK2	33007940	58090	AZIN2	33082250	12750
chr1	33348600	NA	NA	0.3055	lymphoid,neural	AK2	33007940	311690	PHC2	33375538	26739
chr1	33361600	0.5105	NA	NA	organ_developmental_renal,vascular_endothelial	AK2	33007940	324690	PHC2	33375538	13739
chr1	33396800	NA	NA	0.578	myeloid_erythroid,organ_developmental_renal	AK2	33007940	359890	PHC2	33375538	21262
chr1	33431400	0.196	NA	NA	myeloid_erythroid,pulmonary_developmental	AK2	33007940	394490	ZSCAN20	33479289	47690
chr1	33470800	NA	0.3583	NA	stromal_a	AK2	33007940	433890	ZSCAN20	33479289	8290
chr1	33579000	NA	0.6112	NA	myeloid_erythroid,neural	AK2	33007940	542090	ZSCAN20	33479289	99711
chr1	33613000	NA	0.5416	NA	tissue_invariant	AK2	33007940	576090	ZSCAN20	33479289	133711
chr1	34057400	NA	NA	0.4697	organ_developmental_renal	GJB4	34759740	702141	CSMD2	34165812	108213
chr1	34147400	NA	0.3675	NA	embryonic_primitive	GJB4	34759740	612141	CSMD2	34165812	18213
chr1	34162400	NA	NA	0.7645	embryonic_primitive	GJB4	34759740	597141	CSMD2	34165812	3213
chr1	34167400	NA	0.583	NA	embryonic_primitive	GJB4	34759740	592141	CSMD2	34165812	1588
chr1	34188600	NA	NA	0.2786	embryonic_primitive	GJB4	34759740	570941	C1orf94	34177790	10810
chr1	34598000	NA	0.4993	NA	tissue_invariant	GJB4	34759740	161541	GJB5	34757331	159132
chr1	34918400	0.4325	NA	NA	embryonic_primitive,neural	GJB3	34781214	132037	DLGAP3	34905382	13018
chr1	34928400	NA	NA	0.3137	embryonic_primitive	GJB3	34781214	142037	DLGAP3	34905382	23018
chr1	34928600	NA	0.5511	NA	neural	GJB3	34781214	142237	DLGAP3	34905382	23218
chr1	35062600	NA	0.646	NA	cancer_epithelial,myeloid_erythroid	GJB3	34781214	276237	ZMYM1	35093988	31189
chr1	35079000	NA	0.272	NA	.	GJB3	34781214	292637	ZMYM1	35093988	14789
chr1	35120600	0.5456	NA	0.5388	digestive,organ_developmental_renal,stromal_b	GJB3	34781214	334237	ZMYM1	35093988	26612
chr1	35191000	0.404	NA	NA	placental,stromal_b	GJB3	34781214	404637	SFPQ	35193048	1849
chr1	35264800	NA	NA	0.4575	embryonic_primitive	GJB3	34781214	478437	ZMYM4	35269047	4048
chr1	35452000	0.911	NA	NA	cardiac,stromal_a	ADPRHL2	36088885	636686	KIAA0319L	35554490	102291
chr1	35573600	NA	NA	0.545	digestive,embryonic_primitive	ADPRHL2	36088885	515086	TFAP2E	35573578	22
chr1	35702200	NA	NA	0.9115	embryonic_primitive	ADPRHL2	36088885	386486	C1orf216	35716320	13921
chr1	35807600	NA	NA	0.4961	stromal_b,tissue_invariant	ADPRHL2	36088885	281086	AGO4	35808417	618
chr1	35882800	NA	0.558	NA	myeloid_erythroid,tissue_invariant	ADPRHL2	36088885	205886	AGO1	35883422	423
chr1	35894200	0.5322	NA	NA	myeloid_erythroid	ADPRHL2	36088885	194486	AGO1	35883422	10778
chr1	36100200	NA	0.6577	NA	stromal_b	COL8A2	36095239	0	COL8A2	36100241	0
chr1	36123000	NA	NA	0.5851	lymphoid	COL8A2	36095239	0	COL8A2	36100241	22759
chr1	36123200	NA	NA	0.5948	.	COL8A2	36095239	0	COL8A2	36100241	22959
chr1	36150800	NA	0.3733	NA	stromal_a	COL8A2	36095239	24594	TRAPPC3	36149377	1423
chr1	36157400	NA	0.305	NA	musculoskeletal	COL8A2	36095239	31194	MAP7D1	36156418	982
chr1	36161600	NA	0.4072	NA	lymphoid,neural	COL8A2	36095239	35394	MAP7D1	36156418	5182
chr1	36162200	NA	NA	0.5563	embryonic_primitive,lymphoid,renal_cancer	COL8A2	36095239	35994	MAP7D1	36156418	5782
chr1	36188000	NA	NA	0.5907	cardiac,placental	COL8A2	36095239	61794	MAP7D1	36156418	31582
chr1	36285600	NA	0.4085	NA	tissue_invariant	COL8A2	36095239	159394	THRAP3	36282564	3036
chr1	36306200	NA	NA	0.6915	embryonic_primitive	CSF3R	36466043	159644	SH3D21	36306421	22
chr1	36321400	0.6883	0.6392	0.7554	organ_developmental_renal,tissue_invariant	CSF3R	36466043	144444	EVA1B	36323036	1437
chr1	36324400	NA	0.425	NA	organ_developmental_renal	CSF3R	36466043	141444	EVA1B	36323036	1364
chr1	36350400	NA	NA	0.736	musculoskeletal,stromal_b	CSF3R	36466043	115444	STK40	36361331	10732
chr1	36366400	NA	0.421	NA	organ_developmental_renal	CSF3R	36466043	99444	STK40	36361331	5069
chr1	36386600	NA	0.612	NA	tissue_invariant,vascular_endothelial	CSF3R	36466043	79244	LSM10	36394128	7329
chr1	36482000	NA	0.5003	NA	embryonic_primitive,lymphoid	CSF3R	36466043	0	CSF3R	36479495	2505
chr1	36482800	0.4148	NA	NA	digestive,myeloid_erythroid	CSF3R	36466043	0	CSF3R	36479495	3305
chr1	36516400	NA	NA	0.3383	tissue_invariant,vascular_endothelial	CSF3R	36466043	33087	CSF3R	36479495	36905
chr1	36623400	0.6155	NA	NA	organ_developmental_renal	CSF3R	36466043	140087	CSF3R	36479495	143905
chr1	36669800	NA	NA	0.878	neural	CSF3R	36466043	186487	CSF3R	36479495	190305
chr1	36711000	0.6448	NA	NA	embryonic_primitive	CSF3R	36466043	227687	CSF3R	36479495	231505
chr1	36772000	NA	NA	0.3395	embryonic_primitive,musculoskeletal	CSF3R	36466043	288687	GRIK3	37034107	261908
chr1	36787800	NA	0.5893	NA	neural	CSF3R	36466043	304487	GRIK3	37034107	246108
chr1	36932000	0.4932	NA	NA	.	CSF3R	36466043	448687	GRIK3	37034107	101908
chr1	36982800	NA	NA	0.5224	neural	CSF3R	36466043	499487	GRIK3	37034107	51108
chr1	37009800	NA	0.9513	NA	pulmonary_developmental	SNIP1	37534449	524450	GRIK3	37034107	24108
chr1	37037800	NA	NA	0.369	embryonic_primitive,neural	SNIP1	37534449	496450	GRIK3	37034107	3693
chr1	37144000	NA	NA	0.6538	embryonic_primitive	SNIP1	37534449	390250	GRIK3	37034107	109893
chr1	37241000	0.6817	NA	NA	lymphoid,neural	SNIP1	37534449	293250	GRIK3	37034107	206893
chr1	37256000	NA	NA	0.4628	embryonic_primitive	SNIP1	37534449	278250	ZC3H12A	37475497	219298
chr1	37450200	NA	NA	0.2537	lymphoid	SNIP1	37534449	84050	ZC3H12A	37475497	25098
chr1	37475200	NA	0.1918	NA	lymphoid,stromal_b	SNIP1	37534449	59050	ZC3H12A	37475497	98
chr1	37515200	NA	NA	0.492	lymphoid,myeloid_erythroid	SNIP1	37534449	19050	MEAF6	37514745	455
chr1	37633200	NA	0.342	NA	embryonic_primitive	RSPO1	37611350	0	RSPO1	37629900	3300
chr1	37636400	NA	NA	0.469	pulmonary_developmental	RSPO1	37611350	1495	RSPO1	37629900	6500
chr1	37726800	NA	NA	0.8187	neural,organ_developmental_renal	RSPO1	37611350	91895	CDCA8	37692691	34109
chr1	37767400	NA	0.6732	NA	embryonic_primitive,neural	RSPO1	37611350	132495	EPHA10	37765065	2335
chr1	37795200	NA	NA	0.695	neural	RSPO1	37611350	160295	MANEAL	37794183	1017
chr1	37930600	NA	NA	0.4586	lymphoid	RSPO1	37611350	295695	INPP5B	37946778	15979
chr1	37946800	NA	NA	0.5785	tissue_invariant	RSPO1	37611350	311895	INPP5B	37946778	22
chr1	38004200	NA	NA	0.5197	myeloid_erythroid,stromal_b	RSPO1	37611350	369295	FHL3	37999411	4789
chr1	38004400	NA	0.4825	NA	embryonic_primitive,stromal_b	RSPO1	37611350	369495	FHL3	37999411	4989
chr1	38004600	NA	NA	0.4328	embryonic_primitive	RSPO1	37611350	369695	FHL3	37999411	5189
chr1	38053000	0.8055	NA	NA	.	RSPO1	37611350	418095	POU3F1	38046742	6258
chr1	38094000	0.658	NA	NA	embryonic_primitive,neural	RSPO1	37611350	459095	POU3F1	38046742	47258
chr1	38094200	0.5155	NA	NA	embryonic_primitive	RSPO1	37611350	459295	POU3F1	38046742	47458
chr1	38094800	NA	NA	0.4465	myeloid_erythroid	RSPO1	37611350	459895	POU3F1	38046742	48058
chr1	38191400	0.5285	NA	NA	neural,organ_developmental_renal	RSPO1	37611350	556495	POU3F1	38046742	144658
chr1	38203400	NA	NA	0.3065	myeloid_erythroid	RSPO1	37611350	568495	POU3F1	38046742	156658
chr1	38214200	0.6468	NA	NA	lymphoid,neural	RSPO1	37611350	579295	POU3F1	38046742	167458
chr1	38476000	NA	0.5698	NA	embryonic_primitive	MACF1	39084167	607968	RRAGC	38859645	383446
chr1	38493400	NA	0.5643	NA	myeloid_erythroid	MACF1	39084167	590568	RRAGC	38859645	366046
chr1	38570000	0.5175	NA	NA	myeloid_erythroid	MACF1	39084167	513968	RRAGC	38859645	289446
chr1	38587000	NA	0.6492	NA	embryonic_primitive	MACF1	39084167	496968	RRAGC	38859645	272446
chr1	38771600	NA	NA	0.515	embryonic_primitive	MACF1	39084167	312368	RRAGC	38859645	87846
chr1	38858800	NA	NA	0.3315	myeloid_erythroid,placental,stromal_b	MACF1	39084167	225168	RRAGC	38859645	646
chr1	39027000	NA	NA	0.4464	cancer_epithelial,myeloid_erythroid,organ_developmental_renal,tissue_invariant	MACF1	39084167	56968	NDUFS5	39028725	1526
chr1	39103200	NA	NA	0.5677	embryonic_primitive,stromal_b	MACF1	39084167	0	MACF1	39084219	18981
chr1	39195800	NA	0.6515	NA	lymphoid	MACF1	39084167	0	MACF1	39084219	111581
chr1	39196400	NA	NA	0.4835	lymphoid	MACF1	39084167	0	MACF1	39084219	112181
chr1	39204400	NA	0.4085	NA	stromal_a	MACF1	39084167	0	MACF1	39084219	120181
chr1	39215400	NA	NA	0.1973	neural,placental	MACF1	39084167	0	MACF1	39084219	131181
chr1	39230800	NA	NA	0.5665	embryonic_primitive,lymphoid	MACF1	39084167	0	MACF1	39084219	146581
chr1	39512200	NA	0.7554	NA	.	MACF1	39084167	25063	BMP8A	39491992	20208
chr1	39525800	NA	0.6986	NA	lymphoid	MACF1	39084167	38663	BMP8A	39491992	33808
chr1	39575000	NA	0.525	NA	myeloid_erythroid	MACF1	39084167	87863	PABPC4	39575950	751
chr1	39683600	NA	NA	0.6082	embryonic_primitive,stromal_b	TRIT1	39838110	154311	HPCAL4	39684602	803
chr1	39701800	NA	0.9427	NA	pulmonary_developmental,tissue_invariant	TRIT1	39838110	136111	HPCAL4	39684602	17198
chr1	39739400	0.731	NA	NA	embryonic_primitive,tissue_invariant	TRIT1	39838110	98511	PPIE	39738901	499
chr1	39773800	NA	NA	0.6585	.	TRIT1	39838110	64111	OXCT2	39771254	2546
chr1	39816800	NA	NA	0.508	stromal_a,tissue_invariant	TRIT1	39838110	21111	BMP8B	39788484	28316
chr1	39845800	NA	NA	0.595	tissue_invariant	TRIT1	39838110	0	TRIT1	39883490	37491
chr1	39882600	0.489	NA	NA	embryonic_primitive	TRIT1	39838110	0	TRIT1	39883490	691
chr1	39900800	0.5724	NA	NA	embryonic_primitive	TRIT1	39838110	17290	MYCL	39901887	888
chr1	39960400	0.5757	NA	NA	pulmonary_developmental	MFSD2A	39955112	0	MFSD2A	39955293	5107
chr1	40051000	NA	NA	0.4235	myeloid_erythroid	PPT1	40071461	20262	CAP1	40059347	8148
chr1	40084800	0.7211	NA	NA	embryonic_primitive	PPT1	40071461	0	PPT1	40097237	12238
chr1	40096600	NA	0.8467	NA	lymphoid	PPT1	40071461	0	PPT1	40097237	438
chr1	40131000	NA	NA	0.5225	myeloid_erythroid	PPT1	40071461	33531	RLF	40161400	30201
chr1	40312400	NA	NA	0.8117	myeloid_erythroid	COL9A2	40300487	0	COL9A2	40317196	4597
chr1	40312600	0.509	NA	NA	myeloid_erythroid	COL9A2	40300487	0	COL9A2	40317196	4397
chr1	40381400	NA	NA	0.3747	myeloid_erythroid	COL9A2	40300487	63748	SMAP2	40374121	7279
chr1	40381600	NA	NA	0.3115	lymphoid,musculoskeletal	COL9A2	40300487	63948	SMAP2	40374121	7479
chr1	40381800	NA	0.196	NA	musculoskeletal,placental	COL9A2	40300487	64148	SMAP2	40374121	7679
chr1	40451000	NA	0.655	NA	lymphoid,neural	COL9A2	40300487	133348	ZFP69B	40450962	38
chr1	40476800	NA	NA	0.6897	pulmonary_developmental,tissue_invariant	COL9A2	40300487	159148	ZFP69	40479362	2363
chr1	40478000	0.7596	NA	NA	musculoskeletal,stromal_b,tissue_invariant	COL9A2	40300487	160348	ZFP69	40479362	1163
chr1	40532000	NA	0.398	NA	lymphoid,tissue_invariant	COL9A2	40300487	214348	ZNF684	40533167	968
chr1	40612400	NA	NA	0.2817	tissue_invariant	KCNQ4	40783787	171188	RIMS3	40641924	29325
chr1	40665200	NA	NA	0.556	embryonic_primitive,neural	KCNQ4	40783787	118388	RIMS3	40641924	23276
chr1	40770400	NA	NA	0.5874	myeloid_erythroid	KCNQ4	40783787	13188	KCNQ4	40784094	13495
chr1	40797400	NA	0.489	NA	vascular_endothelial	KCNQ4	40783787	0	KCNQ4	40784094	13306
chr1	40802000	0.5008	NA	NA	lymphoid,stromal_b	KCNQ4	40783787	0	KCNQ4	40784094	17906
chr1	40819000	NA	0.6589	NA	.	KCNQ4	40783787	0	KCNQ4	40784094	34906
chr1	40819200	NA	0.8125	NA	lymphoid	KCNQ4	40783787	0	KCNQ4	40784094	35106
chr1	40841200	NA	0.6383	NA	vascular_endothelial	KCNQ4	40783787	744	CITED4	40862126	20727
chr1	40850200	0.4032	0.467	NA	tissue_invariant	KCNQ4	40783787	9744	CITED4	40862126	11727
chr1	40949000	NA	0.4015	NA	embryonic_primitive	CTPS1	40979696	30497	CTPS1	40983291	34092
chr1	40952800	NA	0.86	NA	organ_developmental_renal	CTPS1	40979696	26697	CTPS1	40983291	30292
chr1	41003600	NA	NA	0.1877	neural,tissue_invariant	CTPS1	40979696	0	SLFNL1	41020659	16860
chr1	41268400	0.435	NA	NA	tissue_invariant	CTPS1	40979696	255836	SCMH1	41186132	82268
chr1	41358200	NA	NA	0.4986	cardiac,organ_developmental_renal	CTPS1	40979696	345636	FOXO6	41361931	3532
chr1	41367000	NA	NA	0.6068	embryonic_primitive,organ_developmental_renal	CTPS1	40979696	354436	FOXO6	41361931	5069
chr1	41383800	NA	NA	0.51	.	CTPS1	40979696	371236	FOXO6	41361931	21869
chr1	41404200	NA	0.428	NA	neural,stromal_b	CTPS1	40979696	391636	FOXO6	41361931	42269
chr1	41417200	NA	0.637	NA	tissue_invariant	CTPS1	40979696	404636	FOXO6	41361931	55269
chr1	41516000	0.4551	NA	NA	digestive,tissue_invariant	CTPS1	40979696	503436	EDN2	41484600	31400
chr1	41673000	NA	NA	0.3303	musculoskeletal,pulmonary_developmental	CTPS1	40979696	660436	HIVEP3	41584796	88204
chr1	41738800	0.6845	NA	NA	.	PPCS	42456341	717342	HIVEP3	41584796	154004
chr1	41740600	NA	NA	0.799	lymphoid,myeloid_erythroid	PPCS	42456341	715542	HIVEP3	41584796	155804
chr1	41803200	NA	0.2895	NA	cancer_epithelial,lymphoid	PPCS	42456341	652942	HIVEP3	41584796	218404
chr1	41804200	NA	0.3693	NA	lymphoid	PPCS	42456341	651942	HIVEP3	41584796	219404
chr1	41862800	NA	NA	0.4523	myeloid_erythroid,stromal_a,stromal_b	PPCS	42456341	593342	HIVEP3	41584796	278004
chr1	42036400	NA	0.412	NA	embryonic_primitive,lymphoid,neural,tissue_invariant	PPCS	42456341	419742	GUCA2B	42153451	116852
chr1	42320000	NA	NA	0.552	lymphoid,stromal_a,vascular_endothelial	PPCS	42456341	136142	FOXJ3	42311092	8908
chr1	42657800	NA	NA	0.473	cancer_epithelial,lymphoid,tissue_invariant	CLDN19	42733093	75094	PPIH	42658447	448
chr1	42816600	NA	0.3852	NA	tissue_invariant	SVBP	42807052	0	SVBP	42816543	57
chr1	42845800	NA	NA	0.6228	cardiac,embryonic_primitive	ERMAP	42817122	810	ZNF691	42849659	3660
chr1	42847200	NA	0.3737	NA	lymphoid,tissue_invariant	ERMAP	42817122	2210	ZNF691	42849659	2260
chr1	42944400	NA	0.6947	NA	musculoskeletal,myeloid_erythroid	SLC2A1	42925375	0	SLC2A1	42958650	14051
chr1	43147400	NA	NA	0.48	myeloid_erythroid,tissue_invariant	SLC2A1	42925375	188533	FAM183A	43147952	353
chr1	43238200	NA	0.4507	NA	neural,tissue_invariant	MPL	43336875	98476	TMEM125	43272723	34324
chr1	43270400	NA	NA	0.9453	embryonic_primitive,pulmonary_developmental	MPL	43336875	66276	TMEM125	43272723	2124
chr1	43390400	NA	0.6422	NA	stromal_b,vascular_endothelial	SZT2	43389884	0	SZT2	43389969	431
chr1	43529400	0.3315	NA	0.541	embryonic_primitive,tissue_invariant	PTPRF	43522238	0	PTPRF	43545076	15477
chr1	43529600	NA	0.5183	NA	embryonic_primitive	PTPRF	43522238	0	PTPRF	43545076	15277
chr1	43566000	NA	0.4848	NA	neural,organ_developmental_renal	PTPRF	43522238	0	PTPRF	43545076	20924
chr1	43651000	NA	NA	0.4135	myeloid_erythroid	PTPRF	43522238	27329	KDM4A	43653176	1977
chr1	43936800	NA	NA	0.7063	embryonic_primitive,organ_developmental_renal	ST3GAL3	43707465	5636	ARTN	43935657	1143
chr1	43947400	NA	0.6685	NA	placental	ST3GAL3	43707465	16236	IPO13	43947601	2
chr1	43974200	NA	NA	0.4058	musculoskeletal,stromal_b	SLC6A9	43996483	22084	ATP6V0B	43975041	642
chr1	43975800	NA	0.6487	NA	lymphoid,neural,stromal_b	SLC6A9	43996483	20484	ATP6V0B	43975041	759
chr1	43978800	NA	0.3589	NA	embryonic_primitive	SLC6A9	43996483	17484	B4GALT2	43980012	1013
chr1	43991000	NA	NA	0.3335	organ_developmental_renal,stromal_b	SLC6A9	43996483	5284	CCDC24	43991879	680
chr1	44212800	NA	NA	0.628	embryonic_primitive,lymphoid	SLC6A9	43996483	181339	DMAP1	44213754	755
chr1	44223000	NA	0.9298	NA	organ_developmental_renal	SLC6A9	43996483	191539	DMAP1	44213754	9246
chr1	44223200	NA	0.9298	NA	myeloid_erythroid,organ_developmental_renal	SLC6A9	43996483	191739	DMAP1	44213754	9446
chr1	44238400	NA	NA	0.6059	tissue_invariant	SLC6A9	43996483	206939	DMAP1	44213754	24646
chr1	44306000	0.6362	NA	NA	lymphoid	SLC6A9	43996483	274539	ERI3	44355025	48826
chr1	44318400	NA	0.6932	NA	embryonic_primitive	SLC6A9	43996483	286939	ERI3	44355025	36426
chr1	44410800	NA	NA	0.6065	.	SLC6A9	43996483	379339	RNF220	44412098	1099
chr1	44436200	NA	NA	0.479	stromal_b	PTCH2	44819844	383445	RNF220	44412098	24102
chr1	44473200	NA	NA	0.8523	neural,organ_developmental_renal	PTCH2	44819844	346445	RNF220	44412098	61102
chr1	44485600	NA	NA	0.4426	cardiac,stromal_a	PTCH2	44819844	334045	RNF220	44412098	73502
chr1	44485800	NA	NA	0.438	stromal_a	PTCH2	44819844	333845	RNF220	44412098	73702
chr1	44486200	NA	NA	0.4873	myeloid_erythroid,vascular_endothelial	PTCH2	44819844	333445	RNF220	44412098	74102
chr1	44543400	NA	NA	0.5985	myeloid_erythroid,neural	PTCH2	44819844	276245	TMEM53	44674390	130791
chr1	44543600	0.4478	NA	NA	embryonic_primitive,myeloid_erythroid	PTCH2	44819844	276045	TMEM53	44674390	130591
chr1	44595200	NA	0.3766	NA	cardiac,tissue_invariant	PTCH2	44819844	224445	TMEM53	44674390	78991
chr1	44664800	NA	NA	0.4725	lymphoid	PTCH2	44819844	154845	TMEM53	44674390	9391
chr1	44714800	NA	NA	0.5888	lymphoid	PTCH2	44819844	104845	KIF2C	44739933	24934
chr1	44722000	NA	NA	0.3837	cardiac,lymphoid	PTCH2	44819844	97645	KIF2C	44739933	17734
chr1	44723800	NA	0.4392	NA	embryonic_primitive	PTCH2	44819844	95845	KIF2C	44739933	15934
chr1	44774800	0.572	NA	NA	stromal_b	PTCH2	44819844	44845	RPS8	44775597	598
chr1	44800000	0.1622	NA	NA	tissue_invariant	PTCH2	44819844	19645	PLK3	44800464	265
chr1	44808000	NA	0.15	NA	placental	PTCH2	44819844	11645	BTBD19	44808821	622
chr1	44808200	0.5564	NA	NA	lymphoid,placental,stromal_a	PTCH2	44819844	11445	BTBD19	44808821	422
chr1	44813400	NA	NA	0.6579	embryonic_primitive,organ_developmental_renal	PTCH2	44819844	6245	BTBD19	44808821	4579
chr1	44826600	NA	NA	0.5375	digestive,vascular_endothelial	PTCH2	44819844	0	PTCH2	44842931	16132
chr1	45334400	NA	NA	0.418	vascular_endothelial	MUTYH	45329242	0	MUTYH	45340253	5654
chr1	45340600	NA	0.4827	NA	digestive,tissue_invariant	TOE1	45339751	0	MUTYH	45340253	347
chr1	45490000	0.4093	NA	NA	myeloid_erythroid,renal_cancer,stromal_b	MMACHC	45500229	10030	CCDC163	45499608	9409
chr1	45500800	NA	NA	0.7566	digestive	MMACHC	45500229	0	MMACHC	45500333	467
chr1	45551600	NA	0.498	NA	myeloid_erythroid	PRDX1	45511035	28711	AKR1A1	45561795	9996
chr1	45679200	NA	0.587	NA	stromal_b	PRDX1	45511035	156311	TMEM69	45691069	11670
chr1	46037200	NA	0.4217	NA	tissue_invariant	POMGNT1	46188681	151282	PIK3R3	46132744	95345
chr1	46130600	NA	NA	0.5933	cancer_epithelial,neural	POMGNT1	46188681	57882	PIK3R3	46132744	1945
chr1	46131000	NA	NA	0.5477	digestive	POMGNT1	46188681	57482	PIK3R3	46132744	1545
chr1	46248200	NA	0.3778	NA	embryonic_primitive	RAD54L	46247688	0	RAD54L	46248406	7
chr1	46406400	NA	0.286	NA	stromal_a,tissue_invariant	FAAH	46394317	0	FAAH	46394349	12051
chr1	46442400	0.518	NA	NA	stromal_a,tissue_invariant	FAAH	46394317	28556	FAAH	46394349	48051
chr1	46485200	NA	0.69	NA	embryonic_primitive	FAAH	46394317	71356	DMBX1	46507011	21612
chr1	46488400	NA	NA	0.5507	embryonic_primitive	FAAH	46394317	74556	DMBX1	46507011	18412
chr1	46488600	NA	NA	0.4676	digestive,embryonic_primitive,stromal_b	FAAH	46394317	74756	DMBX1	46507011	18212
chr1	46491800	0.3315	NA	0.3285	.	FAAH	46394317	77956	DMBX1	46507011	15012
chr1	46492600	NA	0.519	NA	myeloid_erythroid	FAAH	46394317	78756	DMBX1	46507011	14212
chr1	46492800	NA	0.4856	NA	embryonic_primitive	FAAH	46394317	78956	DMBX1	46507011	14012
chr1	46517000	NA	0.3638	NA	embryonic_primitive,stromal_b	FAAH	46394317	103156	DMBX1	46507011	9989
chr1	46517200	NA	NA	0.6294	embryonic_primitive	FAAH	46394317	103356	DMBX1	46507011	10189
chr1	46725200	NA	NA	0.492	neural,tissue_invariant	FAAH	46394317	311356	EFCAB14	46718086	7114
chr1	46725400	NA	NA	0.3997	tissue_invariant	FAAH	46394317	311556	EFCAB14	46718086	7314
chr1	46935000	NA	0.583	NA	embryonic_primitive	TAL1	47216290	281091	CYP4A11	46941432	6233
chr1	47023400	NA	0.4176	NA	neural,vascular_endothelial	TAL1	47216290	192691	CYP4Z1	47067491	43892
chr1	47174000	NA	NA	0.5323	embryonic_primitive	TAL1	47216290	42091	PDZK1IP1	47189931	15732
chr1	47224800	NA	NA	0.5628	embryonic_primitive,myeloid_erythroid	TAL1	47216290	0	TAL1	47225887	888
chr1	47229000	NA	0.531	NA	embryonic_primitive,vascular_endothelial	TAL1	47216290	0	TAL1	47225887	3113
chr1	47235200	0.6582	NA	NA	myeloid_erythroid,organ_developmental_renal	TAL1	47216290	2812	TAL1	47225887	9313
chr1	47313200	NA	NA	0.3615	tissue_invariant,vascular_endothelial	STIL	47250139	0	STIL	47310318	2882
chr1	47333400	0.3963	NA	NA	tissue_invariant	STIL	47250139	18614	CMPK1	47333946	347
chr1	47432200	0.5485	NA	NA	stromal_b	FOXE3	47416285	14149	FOXD2	47438136	5737
chr1	47433400	0.5398	NA	NA	embryonic_primitive,organ_developmental_renal,stromal_b	FOXE3	47416285	15349	FOXD2	47438136	4537
chr1	47434600	NA	NA	0.5534	embryonic_primitive,stromal_b	FOXE3	47416285	16549	FOXD2	47438136	3337
chr1	47439600	NA	0.3876	NA	embryonic_primitive	FOXE3	47416285	21549	FOXD2	47438136	1464
chr1	47459600	NA	0.4648	NA	embryonic_primitive	FOXE3	47416285	41549	FOXD2	47438136	21464
chr1	47460000	NA	NA	0.478	embryonic_primitive	FOXE3	47416285	41949	FOXD2	47438136	21864
chr1	47495600	NA	0.8397	NA	tissue_invariant	FOXE3	47416285	77549	FOXD2	47438136	57464
chr1	47509000	NA	NA	0.4348	organ_developmental_renal	FOXE3	47416285	90949	FOXD2	47438136	70864
chr1	47570000	NA	NA	0.8968	stromal_a	FOXE3	47416285	151949	FOXD2	47438136	131864
chr1	47593600	NA	NA	0.6938	embryonic_primitive	FOXE3	47416285	175549	FOXD2	47438136	155464
chr1	47688200	NA	NA	0.7514	embryonic_primitive,musculoskeletal	FOXE3	47416285	270149	FOXD2	47438136	250064
chr1	47701800	NA	NA	0.6695	.	FOXE3	47416285	283749	FOXD2	47438136	263664
chr1	47887600	NA	NA	0.427	embryonic_primitive	FOXE3	47416285	469549	TRABD2B	47996788	108989
chr1	47918600	0.2142	NA	NA	digestive	FOXE3	47416285	500549	TRABD2B	47996788	77989
chr1	47924000	NA	NA	0.4037	organ_developmental_renal	FOXE3	47416285	505949	TRABD2B	47996788	72589
chr1	47984000	NA	0.456	NA	neural	FOXE3	47416285	565949	TRABD2B	47996788	12589
chr1	48202200	NA	0.5075	NA	stromal_a,tissue_invariant	FOXE3	47416285	784149	SLC5A9	48222737	20338
chr1	48470000	0.6553	NA	NA	musculoskeletal,tissue_invariant	FOXE3	47416285	1051949	SPATA6	48472007	1808
chr1	48470200	NA	0.255	NA	musculoskeletal,tissue_invariant	FOXE3	47416285	1052149	SPATA6	48472007	1608
chr1	48471400	NA	0.5961	NA	embryonic_primitive,organ_developmental_renal	FOXE3	47416285	1053349	SPATA6	48472007	408
chr1	48677600	NA	0.8238	NA	neural	FOXE3	47416285	1259549	BEND5	48776830	99031
chr1	50023600	0.4586	NA	NA	cardiac,organ_developmental_renal	ORC1	52372829	2349030	AGBL4	50023795	0
chr1	50038600	NA	NA	0.908	.	ORC1	52372829	2334030	ELAVL4	50048165	9366
chr1	50109400	NA	0.6017	NA	neural,tissue_invariant	ORC1	52372829	2263230	ELAVL4	50048165	61235
chr1	50214800	NA	NA	0.5385	digestive	ORC1	52372829	2157830	ELAVL4	50048165	166635
chr1	50280000	NA	0.4733	NA	organ_developmental_renal	ORC1	52372829	2092630	DMRTA2	50421535	141336
chr1	50331600	NA	0.494	NA	.	ORC1	52372829	2041030	DMRTA2	50421535	89736
chr1	50346800	NA	0.3683	NA	myeloid_erythroid	ORC1	52372829	2025830	DMRTA2	50421535	74536
chr1	50419800	NA	NA	0.6155	neural,organ_developmental_renal	ORC1	52372829	1952830	DMRTA2	50421535	1536
chr1	50420200	NA	NA	0.2765	embryonic_primitive,neural,organ_developmental_renal	ORC1	52372829	1952430	DMRTA2	50421535	1136
chr1	50422000	0.3397	NA	NA	neural,organ_developmental_renal	ORC1	52372829	1950630	DMRTA2	50421535	465
chr1	50426400	0.3886	NA	NA	embryonic_primitive	ORC1	52372829	1946230	DMRTA2	50421535	4865
chr1	50976400	NA	0.4227	NA	embryonic_primitive,renal_cancer	ORC1	52372829	1396230	CDKN2C	50970369	6031
chr1	50979000	0.7225	NA	NA	digestive,lymphoid,myeloid_erythroid	ORC1	52372829	1393630	CDKN2C	50970369	8631
chr1	51214600	NA	NA	0.3793	musculoskeletal,myeloid_erythroid	ORC1	52372829	1158030	RNF11	51236757	21958
chr1	51296800	0.4145	NA	NA	cardiac,tissue_invariant	ORC1	52372829	1075830	TTC39A	51345042	48043
chr1	51877600	NA	0.431	NA	digestive,organ_developmental_renal,stromal_b	ORC1	52372829	495030	NRDC	51878614	815
chr1	51896800	0.484	NA	NA	neural,stromal_a,tissue_invariant	ORC1	52372829	475830	NRDC	51878614	18186
chr1	52002400	NA	0.461	NA	tissue_invariant	ORC1	52372829	370230	RAB3B	51977116	25284
chr1	52006800	NA	0.2837	NA	.	ORC1	52372829	365830	KTI12	52033760	26761
chr1	52143000	0.6775	NA	NA	musculoskeletal,renal_cancer,vascular_endothelial	ORC1	52372829	229630	BTF3L4	52059848	83152
chr1	52632800	NA	0.4712	NA	embryonic_primitive,neural	COA7	52684449	51450	SHISAL2A	52633494	495
chr1	52637000	NA	NA	0.2403	embryonic_primitive,lymphoid,tissue_invariant	COA7	52684449	47250	SHISAL2A	52633494	3506
chr1	52702800	NA	0.4846	NA	tissue_invariant	COA7	52684449	4454	COA7	52698325	4475
chr1	53014800	NA	NA	0.1745	tissue_invariant	SCP2	52927229	0	PODN	53069856	54857
chr1	53015200	NA	NA	0.334	embryonic_primitive,tissue_invariant	SCP2	52927229	0	PODN	53069856	54457
chr1	53110400	NA	NA	0.346	myeloid_erythroid,stromal_b	SCP2	52927229	58703	SLC1A7	53142448	31849
chr1	53278200	NA	0.3317	NA	lymphoid	LRP8	53242364	0	MAGOH	53238447	39753
chr1	53368000	0.3465	NA	NA	embryonic_primitive,lymphoid,tissue_invariant	LRP8	53242364	39931	LRP8	53327911	40089
chr1	53386000	NA	0.4733	NA	myeloid_erythroid	LRP8	53242364	57931	LRP8	53327911	58089
chr1	53485400	NA	0.4328	NA	tissue_invariant	LRP8	53242364	157331	DMRTB1	53459454	25946
chr1	53498800	NA	0.2667	NA	musculoskeletal,stromal_b	LRP8	53242364	170731	DMRTB1	53459454	39346
chr1	53575000	0.408	0.4615	NA	cardiac,embryonic_primitive,myeloid_erythroid	LRP8	53242364	246931	DMRTB1	53459454	115546
chr1	53638200	0.4802	NA	NA	embryonic_primitive	LRP8	53242364	310131	GLIS1	53738063	99664
chr1	53946800	NA	0.344	NA	digestive,musculoskeletal	LRP8	53242364	618731	LRRC42	53952000	5001
chr1	54054600	NA	0.5765	NA	myeloid_erythroid	PARS2	54756898	702099	TCEANC2	54054423	177
chr1	54373000	NA	0.421	NA	myeloid_erythroid	PARS2	54756898	383699	SSBP3	54406007	32808
chr1	54407800	NA	NA	0.339	tissue_invariant	PARS2	54756898	348899	SSBP3	54406007	1793
chr1	54417400	NA	0.6828	NA	myeloid_erythroid	PARS2	54756898	339299	SSBP3	54406007	11393
chr1	54475800	NA	NA	0.4873	embryonic_primitive,neural	PARS2	54756898	280899	SSBP3	54406007	69793
chr1	54476200	NA	NA	0.5463	embryonic_primitive,musculoskeletal	PARS2	54756898	280499	SSBP3	54406007	70193
chr1	54487000	NA	0.34	NA	neural	PARS2	54756898	269699	ACOT11	54548310	61111
chr1	54604800	NA	0.5565	NA	lymphoid	PARS2	54756898	151899	FAM151A	54623394	18395
chr1	54765000	NA	0.4017	NA	vascular_endothelial	PARS2	54756898	478	PARS2	54759160	5840
chr1	54810400	0.5134	NA	NA	tissue_invariant	DHCR24	54849627	39028	LEXM	54806117	4283
chr1	54886400	NA	0.4533	NA	embryonic_primitive,lymphoid	DHCR24	54849627	0	DHCR24	54887118	519
chr1	54980200	NA	NA	0.7758	organ_developmental_renal	BSND	54998933	18534	TMEM61	54981066	667
chr1	55040400	NA	0.6504	NA	neural,organ_developmental_renal	PCSK9	55039548	0	PCSK9	55039838	562
chr1	55140600	NA	0.2133	NA	embryonic_primitive,tissue_invariant	PCSK9	55039548	75748	USP24	55215112	74313
chr1	55213400	0.3858	NA	NA	lymphoid,renal_cancer	PCSK9	55039548	148548	USP24	55215112	1513
chr1	55214000	NA	0.0515	NA	embryonic_primitive	PCSK9	55039548	149148	USP24	55215112	913
chr1	55217800	NA	NA	0.487	lymphoid	PCSK9	55039548	152948	USP24	55215112	2688
chr1	55378600	NA	NA	0.4425	embryonic_primitive,renal_cancer	PCSK9	55039548	313748	USP24	55215112	163488
chr1	55378800	NA	0.4288	NA	lymphoid,renal_cancer	PCSK9	55039548	313948	USP24	55215112	163688
chr1	55966000	0.4685	NA	NA	renal_cancer	C8A	56854796	888597	PLPP3	56579015	612816
chr1	55966400	NA	NA	0.2335	musculoskeletal	C8A	56854796	888197	PLPP3	56579015	612416
chr1	56229200	NA	0.8994	NA	embryonic_primitive,organ_developmental_renal	C8A	56854796	625397	PLPP3	56579015	349616
chr1	56296600	NA	0.933	NA	lymphoid	C8A	56854796	557997	PLPP3	56579015	282216
chr1	56473000	0.5945	NA	NA	myeloid_erythroid	C8A	56854796	381597	PLPP3	56579015	105816
chr1	56578000	NA	0.7301	NA	organ_developmental_renal,tissue_invariant	C8A	56854796	276597	PLPP3	56579015	816
chr1	56821200	NA	0.4397	NA	tissue_invariant	C8A	56854796	33397	FYB2	56819289	1911
chr1	57421600	NA	0.505	NA	embryonic_primitive,neural,tissue_invariant	DAB1	56994778	0	DAB1	57291029	130571
chr1	57604400	NA	0.3815	NA	myeloid_erythroid	DAB1	56994778	0	DAB1	57291029	313371
chr1	57632400	NA	NA	0.5587	myeloid_erythroid,renal_cancer	DAB1	56994778	0	DAB1	57291029	341371
chr1	58136400	NA	0.4195	NA	organ_developmental_renal	DAB1	56994778	0	OMA1	58539293	402694
chr1	58248400	NA	0.6673	NA	neural	DAB1	56994778	0	OMA1	58539293	290694
chr1	58249400	NA	NA	0.504	neural	DAB1	56994778	0	OMA1	58539293	289694
chr1	58598200	0.3935	0.447	NA	myeloid_erythroid,stromal_b	TACSTD2	58575433	20949	TACSTD2	58577155	21045
chr1	58652600	NA	0.615	NA	tissue_invariant	MYSM1	58654739	1940	MYSM1	58700051	47252
chr1	58773600	NA	NA	0.551	stromal_b	MYSM1	58654739	73510	JUN	58783069	9270
chr1	58785800	NA	0.675	NA	stromal_b	MYSM1	58654739	85710	JUN	58783069	2731
chr1	58885600	NA	0.6105	NA	digestive,stromal_b,tissue_invariant	MYSM1	58654739	185510	JUN	58783069	102531
chr1	58942000	NA	NA	0.4183	digestive,lymphoid	MYSM1	58654739	241910	JUN	58783069	158931
chr1	59071200	NA	NA	0.8017	lymphoid,musculoskeletal	MYSM1	58654739	371110	FGGY	59321550	250151
chr1	59084200	NA	0.433	NA	stromal_b	MYSM1	58654739	384110	FGGY	59321550	237151
chr1	59084400	NA	NA	0.5855	cancer_epithelial,stromal_b	MYSM1	58654739	384310	FGGY	59321550	236951
chr1	60074000	NA	0.6305	NA	embryonic_primitive	NFIA	61077227	1003028	C1orf87	60072642	1358
chr1	60912000	NA	0.5473	NA	embryonic_primitive,pulmonary_developmental	NFIA	61077227	165028	NFIA	61077626	165427
chr1	60936200	NA	NA	0.367	musculoskeletal,neural	NFIA	61077227	140828	NFIA	61077626	141227
chr1	61049800	NA	0.245	NA	digestive,tissue_invariant	NFIA	61077227	27228	NFIA	61077626	27627
chr1	61051400	NA	0.539	NA	myeloid_erythroid,neural,tissue_invariant	NFIA	61077227	25628	NFIA	61077626	26027
chr1	61078600	NA	NA	0.7187	musculoskeletal,stromal_b	NFIA	61077227	0	NFIA	61077626	974
chr1	61255400	NA	NA	0.4415	stromal_b	NFIA	61077227	0	NFIA	61077626	177774
chr1	61453600	NA	NA	0.296	tissue_invariant,vascular_endothelial	NFIA	61077227	0	TM2D1	61725119	271320
chr1	61502600	NA	NA	0.4415	myeloid_erythroid	NFIA	61077227	39813	TM2D1	61725119	222320
chr1	61502800	NA	0.512	NA	myeloid_erythroid	NFIA	61077227	40013	TM2D1	61725119	222120
chr1	61641600	NA	NA	0.8118	embryonic_primitive,tissue_invariant	NFIA	61077227	178813	TM2D1	61725119	83320
chr1	61642000	0.563	NA	NA	placental	NFIA	61077227	179213	TM2D1	61725119	82920
chr1	61743000	0.2613	NA	NA	tissue_invariant	NFIA	61077227	280213	TM2D1	61725119	17881
chr1	62195600	NA	0.6735	NA	embryonic_primitive	DOCK7	62454726	258927	L1TD1	62206629	10830
chr1	62195800	NA	0.7833	NA	embryonic_primitive	DOCK7	62454726	258727	L1TD1	62206629	10630
chr1	62322200	NA	0.4305	NA	embryonic_primitive	DOCK7	62454726	132327	KANK4	62281563	40637
chr1	62335800	NA	0.3235	NA	myeloid_erythroid	DOCK7	62454726	118727	KANK4	62281563	54237
chr1	62438800	NA	0.673	NA	.	DOCK7	62454726	15727	USP1	62439868	869
chr1	62746600	NA	0.3923	NA	pulmonary_developmental,tissue_invariant	DOCK7	62454726	58215	ATG4C	62803787	56988
chr1	62783400	NA	NA	0.7186	embryonic_primitive,musculoskeletal,tissue_invariant	DOCK7	62454726	95015	ATG4C	62803787	20188
chr1	62994000	NA	0.542	NA	organ_developmental_renal	DOCK7	62454726	305615	ATG4C	62803787	190213
chr1	63127600	NA	0.8937	NA	stromal_b	FOXD3	63322567	194768	FOXD3	63323059	195260
chr1	63318800	NA	0.4385	NA	musculoskeletal,organ_developmental_renal	FOXD3	63322567	3568	FOXD3	63323059	4060
chr1	63328200	NA	NA	0.6372	embryonic_primitive	FOXD3	63322567	3073	FOXD3	63323059	5141
chr1	63329400	NA	0.3492	NA	embryonic_primitive	FOXD3	63322567	4273	FOXD3	63323059	6341
chr1	63331000	NA	NA	0.4563	organ_developmental_renal	FOXD3	63322567	5873	FOXD3	63323059	7941
chr1	63594600	NA	0.4968	NA	lymphoid	PGM1	63593411	0	PGM1	63593489	1111
chr1	63688000	NA	0.6394	NA	stromal_b	PGM1	63593411	27756	ROR1	63774418	86219
chr1	63705200	NA	NA	0.959	digestive	PGM1	63593411	44956	ROR1	63774418	69019
chr1	63775400	NA	0.5313	NA	embryonic_primitive,stromal_b	ROR1	63774017	0	ROR1	63774418	982
chr1	64243400	NA	NA	0.391	cardiac,lymphoid	ROR1	63774017	61903	UBE2U	64204051	39349
chr1	64246400	0.5415	NA	NA	stromal_b,tissue_invariant	ROR1	63774017	64903	UBE2U	64204051	42349
chr1	64269000	NA	NA	0.8042	neural,tissue_invariant	ROR1	63774017	87503	UBE2U	64204051	64949
chr1	64400200	NA	NA	0.391	myeloid_erythroid	ROR1	63774017	218703	CACHD1	64470745	70346
chr1	64511000	NA	0.8113	NA	myeloid_erythroid	JAK1	64833223	322024	CACHD1	64470745	40255
chr1	64933400	NA	0.626	NA	stromal_a	JAK1	64833223	0	JAK1	64886263	47137
chr1	64967000	NA	0.5077	NA	neural,stromal_b	JAK1	64833223	0	JAK1	64886263	80737
chr1	65207600	NA	NA	0.5347	stromal_b	DNAJC6	65264694	56895	DNAJC6	65264911	57112
chr1	65260000	0.4095	NA	NA	lymphoid	DNAJC6	65264694	4495	DNAJC6	65264911	4712
chr1	65266200	NA	0.496	NA	embryonic_primitive	DNAJC6	65264694	0	DNAJC6	65264911	1289
chr1	65267400	NA	0.8997	NA	placental	DNAJC6	65264694	0	DNAJC6	65264911	2489
chr1	65525000	NA	0.5903	NA	vascular_endothelial	LEPR	65420652	0	LEPR	65565566	40367
chr1	66333600	NA	NA	0.4575	lymphoid	SLC35D1	66999350	665551	SGIP1	66534359	200560
chr1	66445400	NA	0.6385	NA	lymphoid,musculoskeletal	SLC35D1	66999350	553751	SGIP1	66534359	88760
chr1	66752800	NA	NA	0.713	embryonic_primitive,myeloid_erythroid	SLC35D1	66999350	246351	TCTEX1D1	66754659	1660
chr1	67052800	NA	0.7285	NA	cardiac,tissue_invariant	SLC35D1	66999350	0	SLC35D1	67054012	1013
chr1	67149400	NA	NA	0.3888	tissue_invariant	IL23R	67138639	0	IL23R	67168121	18522
chr1	67431400	NA	0.6127	NA	cardiac,digestive,lymphoid	IL23R	67138639	171422	SERBP1	67430299	1101
chr1	67479200	NA	NA	0.4705	myeloid_erythroid,stromal_b	IL23R	67138639	219222	SERBP1	67430299	48901
chr1	67535600	NA	0.459	NA	tissue_invariant	IL23R	67138639	275622	SERBP1	67430299	105301
chr1	68230400	0.6664	NA	NA	stromal_b	RPE65	68428822	198223	WLS	68232298	1699
chr1	68443200	NA	0.3427	NA	stromal_a	RPE65	68428822	0	RPE65	68449904	6505
chr1	68496200	NA	0.5726	NA	cardiac,lymphoid	RPE65	68428822	45879	DEPDC1	68496998	599
chr1	69321000	NA	0.7422	NA	lymphoid,neural	RPE65	68428822	870679	LRRC7	69568640	247441
chr1	69503000	NA	0.3958	NA	myeloid_erythroid	CTH	70411218	908019	LRRC7	69568640	65441
chr1	69570000	NA	0.582	NA	musculoskeletal,neural	CTH	70411218	841019	LRRC7	69568640	1360
chr1	69570200	NA	NA	0.5713	neural	CTH	70411218	840819	LRRC7	69568640	1560
chr1	70133200	NA	0.9586	NA	tissue_invariant	CTH	70411218	277819	LRRC40	70205539	72140
chr1	70706400	NA	0.7742	NA	embryonic_primitive,organ_developmental_renal	CTH	70411218	264452	CTH	70411416	294984
chr1	70979400	NA	NA	0.372	cardiac,myeloid_erythroid	CTH	70411218	537452	PTGER3	71047576	67977
chr1	71046600	0.679	NA	NA	myeloid_erythroid	CTH	70411218	604652	PTGER3	71047576	777
chr1	71048200	0.6132	NA	NA	embryonic_primitive,pulmonary_developmental	CTH	70411218	606252	PTGER3	71047576	624
chr1	74653000	NA	NA	0.65	organ_developmental_renal,tissue_invariant	TNNI3K	74235387	108573	ERICH3	74673518	20319
chr1	74732400	NA	0.5478	NA	lymphoid	TNNI3K	74235387	187973	TYW3	74733245	646
chr1	75127000	0.8494	NA	NA	neural	TNNI3K	74235387	582573	LHX8	75130715	3516
chr1	75134200	0.6705	NA	NA	embryonic_primitive,musculoskeletal	TNNI3K	74235387	589773	LHX8	75130715	3485
chr1	75587800	NA	NA	0.765	embryonic_primitive	ACADM	75724347	136348	SLC44A5	75615885	27886
chr1	76075200	NA	NA	0.6367	embryonic_primitive,vascular_endothelial	ACADM	75724347	311522	ST6GALNAC3	76074867	333
chr1	76075800	NA	0.6572	NA	cardiac,vascular_endothelial	ACADM	75724347	312122	ST6GALNAC3	76074867	933
chr1	76154600	NA	NA	0.3635	tissue_invariant	ACADM	75724347	390922	ST6GALNAC3	76074867	79733
chr1	77048000	NA	0.6025	NA	myeloid_erythroid	PIGK	77088989	40790	PIGK	77219401	171202
chr1	77283200	NA	0.4792	NA	stromal_b	PIGK	77088989	63771	AK5	77282314	886
chr1	77505000	NA	0.4133	NA	myeloid_erythroid	PIGK	77088989	285571	ZZZ3	77639470	134271
chr1	77681600	NA	NA	0.7801	cancer_epithelial,lymphoid,organ_developmental_renal	NEXN	77888515	206716	ZZZ3	77639470	42130
chr1	77977600	0.7093	NA	NA	placental,stromal_b,vascular_endothelial	NEXN	77888515	28958	FUBP1	77979003	1204
chr1	78044800	NA	NA	0.8815	digestive,organ_developmental_renal	NEXN	77888515	96158	GIPC2	78045077	78
chr1	78492000	0.6483	NA	NA	stromal_b	NEXN	77888515	543358	PTGFR	78492744	545
chr1	78676600	NA	0.6603	NA	tissue_invariant	NEXN	77888515	727958	IFI44	78650196	26404
chr1	80892600	NA	0.5725	NA	embryonic_primitive,neural	NEXN	77888515	2943958	ADGRL2	81836985	944186
chr1	81517400	NA	0.861	NA	myeloid_erythroid	PRKACB	84077975	2560376	ADGRL2	81836985	319386
chr1	81800000	0.529	NA	NA	placental,stromal_b	PRKACB	84077975	2277776	ADGRL2	81836985	36786
chr1	81809000	NA	0.7397	NA	embryonic_primitive	PRKACB	84077975	2268776	ADGRL2	81836985	27786
chr1	82980000	NA	0.2897	NA	lymphoid,tissue_invariant	PRKACB	84077975	1097776	TTLL7	83952210	972011
chr1	83694000	0.5503	NA	NA	myeloid_erythroid	PRKACB	84077975	383776	TTLL7	83952210	258011
chr1	83761200	0.696	NA	NA	lymphoid,organ_developmental_renal	PRKACB	84077975	316576	TTLL7	83952210	190811
chr1	84299400	NA	0.5135	NA	lymphoid,tissue_invariant	PRKACB	84077975	60903	SAMD13	84298558	842
chr1	84437200	0.749	NA	NA	lymphoid,neural	UOX	84364958	52400	DNASE2B	84398565	38635
chr1	84504800	NA	NA	0.3335	lymphoid,stromal_a	UOX	84364958	120000	GNG5	84506090	1091
chr1	84573800	NA	NA	0.5243	stromal_a,tissue_invariant	UOX	84364958	189000	CTBS	84574414	415
chr1	84759200	NA	NA	0.7886	stromal_b	UOX	84364958	374400	SSX2IP	84671218	87982
chr1	84780200	NA	0.511	NA	stromal_b,tissue_invariant	UOX	84364958	395400	LPAR3	84866119	85720
chr1	85050000	NA	NA	0.5065	embryonic_primitive	BCL10	85265776	215577	MCOLN3	85045359	4641
chr1	85092000	NA	0.4545	NA	cancer_epithelial	BCL10	85265776	173577	WDR63	85071942	20058
chr1	85984600	NA	0.6448	NA	myeloid_erythroid	BCL10	85265776	707969	COL24A1	86156395	171596
chr1	86339400	NA	0.699	NA	musculoskeletal,myeloid_erythroid	HS2ST1	86914635	575036	ODF2L	86387026	47427
chr1	86380400	NA	NA	0.4663	tissue_invariant	HS2ST1	86914635	534036	ODF2L	86387026	6427
chr1	86429200	0.4876	NA	NA	lymphoid,myeloid_erythroid	HS2ST1	86914635	485236	CLCA2	86424248	4952
chr1	86502200	NA	0.5127	NA	embryonic_primitive	HS2ST1	86914635	412236	CLCA1	86468972	33228
chr1	86703600	NA	0.538	NA	myeloid_erythroid,tissue_invariant	HS2ST1	86914635	210836	SH3GLB1	86704900	1101
chr1	86774600	0.677	NA	NA	digestive,renal_cancer	HS2ST1	86914635	139836	SH3GLB1	86704900	69700
chr1	86833800	0.491	NA	NA	tissue_invariant	HS2ST1	86914635	80636	SELENOF	86914110	80111
chr1	87132600	0.6026	NA	NA	neural,organ_developmental_renal	HS2ST1	86914635	22619	LINC02801	87243615	110816
chr1	87180200	0.5405	NA	NA	myeloid_erythroid	HS2ST1	86914635	70219	LINC02801	87243615	63216
chr1	87821000	NA	NA	0.6725	neural,organ_developmental_renal	HS2ST1	86914635	711019	LMO4	87332016	488984
chr1	87953800	NA	NA	0.4965	tissue_invariant	HS2ST1	86914635	843819	LMO4	87332016	621784
chr1	88180800	NA	0.641	NA	.	HS2ST1	86914635	1070819	PKN2	88684581	503582
chr1	88455600	0.7423	NA	0.7633	myeloid_erythroid	HS2ST1	86914635	1345619	PKN2	88684581	228782
chr1	88463000	NA	NA	0.7657	stromal_b	HS2ST1	86914635	1353019	PKN2	88684581	221382
chr1	88655800	NA	0.4675	NA	tissue_invariant	HS2ST1	86914635	1545819	PKN2	88684581	28582
chr1	88683200	NA	NA	0.4498	tissue_invariant	HS2ST1	86914635	1573219	PKN2	88684581	1182
chr1	89200800	NA	0.3885	NA	lymphoid,myeloid_erythroid	ZNF644	90915298	1714299	GBP4	89198833	1967
chr1	89699600	NA	0.5327	NA	lymphoid	ZNF644	90915298	1215499	LRRC8C	89686474	13126
chr1	89757400	NA	NA	0.4113	tissue_invariant	ZNF644	90915298	1157699	LRRC8C	89686474	70926
chr1	89847400	NA	0.4147	NA	myeloid_erythroid	ZNF644	90915298	1067699	LRRC8D	89933069	85470
chr1	90705800	NA	0.5115	NA	embryonic_primitive,neural	ZNF644	90915298	209299	BARHL2	90717194	11195
chr1	90708200	NA	0.5295	NA	neural	ZNF644	90915298	206899	BARHL2	90717194	8795
chr1	90714400	NA	0.4403	NA	embryonic_primitive	ZNF644	90915298	200699	BARHL2	90717194	2595
chr1	90715400	0.4648	NA	0.5508	neural	ZNF644	90915298	199699	BARHL2	90717194	1595
chr1	90716000	NA	NA	0.4203	neural	ZNF644	90915298	199099	BARHL2	90717194	995
chr1	90722200	NA	NA	0.5833	neural	ZNF644	90915298	192899	BARHL2	90717194	5006
chr1	90723200	NA	NA	0.5725	digestive,musculoskeletal,neural	ZNF644	90915298	191899	BARHL2	90717194	6006
chr1	90730000	NA	NA	0.4108	embryonic_primitive,neural	ZNF644	90915298	185099	BARHL2	90717194	12806
chr1	90730200	NA	NA	0.777	embryonic_primitive,neural	ZNF644	90915298	184899	BARHL2	90717194	13006
chr1	90832200	0.593	NA	NA	neural	ZNF644	90915298	82899	BARHL2	90717194	115006
chr1	90837600	NA	0.418	NA	embryonic_primitive	ZNF644	90915298	77499	BARHL2	90717194	120406
chr1	91020800	NA	0.7032	NA	cardiac,lymphoid,renal_cancer,stromal_b	ZNF644	90915298	0	ZNF644	90982352	38448
chr1	91136200	0.5208	NA	NA	.	ZNF644	90915298	113934	ZNF644	90982352	153848
chr1	91165200	0.6726	NA	NA	renal_cancer,tissue_invariant	HFM1	91260766	95367	ZNF644	90982352	182848
chr1	91556200	NA	NA	0.4993	renal_cancer,stromal_a	HFM1	91260766	148193	CDC7	91501717	54483
chr1	91684800	0.27	NA	NA	myeloid_erythroid,pulmonary_developmental,tissue_invariant	BRDT	91949371	264372	TGFBR3	91861530	176531
chr1	91697600	0.482	NA	NA	lymphoid,organ_developmental_renal	BRDT	91949371	251572	TGFBR3	91861530	163731
chr1	91803800	NA	NA	0.2735	lymphoid	BRDT	91949371	145372	TGFBR3	91861530	57531
chr1	91883400	NA	NA	0.2935	stromal_b	BRDT	91949371	65772	TGFBR3	91861530	21870
chr1	92080000	0.4748	NA	NA	tissue_invariant	BRDT	91949371	65573	BTBD8	92080572	373
chr1	92482200	NA	NA	0.4699	embryonic_primitive	GFI1	92473043	0	GFI1	92483486	1087
chr1	92785600	NA	0.5657	NA	stromal_a	RPL5	92831986	46187	EVI5	92792393	6594
chr1	92962200	0.2438	NA	NA	musculoskeletal,tissue_invariant	RPL5	92831986	120277	DIPK1A	92961428	772
chr1	93078600	NA	0.4123	NA	embryonic_primitive,tissue_invariant	RPL5	92831986	236677	MTF2	93079527	728
chr1	93081400	0.2235	NA	NA	lymphoid,neural	RPL5	92831986	239477	MTF2	93079527	1873
chr1	93345200	NA	NA	0.228	digestive,stromal_b,tissue_invariant	RPL5	92831986	503277	DR1	93346646	1247
chr1	93447600	NA	0.46	NA	cardiac,digestive,tissue_invariant	GCLM	93885199	437400	FNBP1L	93448282	483
chr1	93449400	NA	0.2702	NA	organ_developmental_renal,stromal_b	GCLM	93885199	435600	FNBP1L	93448282	1118
chr1	93588200	NA	NA	0.754	musculoskeletal,stromal_b	GCLM	93885199	296800	BCAR3	93674929	86530
chr1	93709000	NA	NA	0.5255	organ_developmental_renal	GCLM	93885199	176000	BCAR3	93674929	34071
chr1	93751200	NA	0.6335	NA	lymphoid	GCLM	93885199	133800	BCAR3	93674929	76271
chr1	93768600	NA	NA	0.499	myeloid_erythroid,organ_developmental_renal	GCLM	93885199	116400	BCAR3	93674929	93671
chr1	94061600	NA	0.355	NA	embryonic_primitive	ABCA4	93992834	0	ABCA4	94121044	59245
chr1	94069800	NA	NA	0.5577	digestive,neural,vascular_endothelial	ABCA4	93992834	0	ABCA4	94121044	51045
chr1	94105600	NA	0.545	NA	organ_developmental_renal,placental	ABCA4	93992834	0	ABCA4	94121044	15245
chr1	94238000	NA	NA	0.7191	.	ABCA4	93992834	116853	ARHGAP29	94247576	9377
chr1	94382200	0.6855	NA	NA	placental,pulmonary_developmental	ABCD3	94418086	35687	ABCD3	94418479	36080
chr1	94481600	NA	NA	0.5727	tissue_invariant	ABCD3	94418086	0	F3	94541635	59836
chr1	94522400	NA	0.8705	NA	stromal_b	ABCD3	94418086	3738	F3	94541635	19036
chr1	94773000	NA	0.7075	NA	myeloid_erythroid	ALG14	94974405	201206	SLC44A3	94820452	47253
chr1	94927600	0.4387	NA	0.4854	embryonic_primitive,stromal_b	ALG14	94974405	46606	CNN3	94926893	707
chr1	95951600	NA	0.3818	NA	organ_developmental_renal,tissue_invariant	ALG14	94974405	878627	RWDD3	95234231	717369
chr1	96308400	NA	0.337	NA	myeloid_erythroid,stromal_b	DPYD	97077743	769144	PTBP2	96721865	413266
chr1	96524200	NA	0.359	NA	cardiac	DPYD	97077743	553344	PTBP2	96721865	197466
chr1	96966800	NA	0.515	NA	tissue_invariant	DPYD	97077743	110744	PTBP2	96721865	244935
chr1	98044600	NA	NA	0.3594	embryonic_primitive	DPYD	97077743	123542	DPYD	97920921	123679
chr1	98324000	NA	0.485	NA	stromal_a	DPYD	97077743	402942	SNX7	98661732	337533
chr1	99003800	0.7318	NA	NA	embryonic_primitive,neural	AGL	99850077	846078	PLPPR5	99004670	671
chr1	99264000	NA	NA	0.9047	neural,tissue_invariant	AGL	99850077	585878	PLPPR4	99264450	251
chr1	99538000	NA	NA	0.5357	renal_cancer	AGL	99850077	311878	PALMD	99646318	108119
chr1	99646000	NA	NA	0.6843	neural,pulmonary_developmental	AGL	99850077	203878	PALMD	99646318	119
chr1	99707600	NA	NA	0.2737	lymphoid,tissue_invariant	AGL	99850077	142278	FRRS1	99748767	40968
chr1	99808800	NA	NA	0.5343	cardiac,tissue_invariant	AGL	99850077	41078	AGL	99851043	42044
chr1	100037200	NA	0.4217	NA	digestive,neural,tissue_invariant	SLC35A3	99968401	1567	MFSD14A	100038233	834
chr1	100463600	NA	NA	0.6115	.	CDC14A	100345001	0	GPR88	100538967	75168
chr1	101179200	NA	0.4475	NA	lymphoid	GPR88	100538139	637180	S1PR1	101238985	59586
chr1	101235400	NA	0.5555	NA	embryonic_primitive,pulmonary_developmental	GPR88	100538139	693380	S1PR1	101238985	3386
chr1	101309000	NA	0.4612	NA	placental	GPR88	100538139	766980	S1PR1	101238985	70015
chr1	101310200	NA	NA	0.4305	neural	GPR88	100538139	768180	S1PR1	101238985	71215
chr1	101520400	NA	NA	0.5153	musculoskeletal,tissue_invariant	GPR88	100538139	978380	S1PR1	101238985	281415
chr1	101781400	NA	NA	0.3195	neural,organ_developmental_renal,pulmonary_developmental	COL11A1	102876467	1094868	OLFM3	101996815	215216
chr1	101847000	0.5904	NA	NA	digestive,organ_developmental_renal,tissue_invariant	COL11A1	102876467	1029268	OLFM3	101996815	149616
chr1	102688200	NA	0.4743	NA	stromal_b	COL11A1	102876467	188068	COL11A1	103108177	419778
chr1	102970600	NA	NA	0.5976	tissue_invariant	COL11A1	102876467	0	COL11A1	103108177	137378
chr1	104780400	NA	NA	0.3982	.	RNPC3	103525699	1225162	AMY1C	103750470	1029930
chr1	106080800	NA	0.6522	NA	organ_developmental_renal,renal_cancer	SLC25A24	108134043	2053044	PRMT6	107056716	975717
chr1	106081000	NA	0.5187	NA	organ_developmental_renal	SLC25A24	108134043	2052844	PRMT6	107056716	975517
chr1	107057800	NA	NA	0.7695	lymphoid,tissue_invariant	SLC25A24	108134043	1076044	PRMT6	107056716	1084
chr1	107142400	NA	0.2365	NA	musculoskeletal,tissue_invariant	SLC25A24	108134043	991444	NTNG1	107148594	5995
chr1	107480800	NA	0.7637	NA	embryonic_primitive,myeloid_erythroid,organ_developmental_renal	SLC25A24	108134043	653044	NTNG1	107148594	332206
chr1	107786400	NA	0.6488	NA	lymphoid	SLC25A24	108134043	347444	VAV3	107964868	178269
chr1	107844600	0.3415	NA	NA	lymphoid	SLC25A24	108134043	289244	VAV3	107964868	120069
chr1	107897400	NA	NA	0.6185	lymphoid,musculoskeletal	SLC25A24	108134043	236444	VAV3	107964868	67269
chr1	107900200	0.5197	NA	NA	lymphoid	SLC25A24	108134043	233644	VAV3	107964868	64469
chr1	107963000	NA	0.3773	NA	lymphoid,myeloid_erythroid,neural	SLC25A24	108134043	170844	VAV3	107964868	1669
chr1	108273000	0.5726	NA	NA	.	SLC25A24	108134043	72658	NBPF4	108243760	29240
chr1	108505800	NA	NA	0.4015	lymphoid	SLC25A24	108134043	305458	FAM102B	108560429	54430
chr1	108643600	NA	0.378	NA	renal_cancer,tissue_invariant	GPSM2	108875350	231551	HENMT1	108659883	16084
chr1	108645200	NA	0.3042	NA	embryonic_primitive	GPSM2	108875350	229951	HENMT1	108659883	14484
chr1	108646600	NA	NA	0.3356	embryonic_primitive,neural	GPSM2	108875350	228551	HENMT1	108659883	13084
chr1	108647000	NA	0.5497	NA	stromal_a	GPSM2	108875350	228151	HENMT1	108659883	12684
chr1	108691600	NA	0.2273	NA	cardiac,lymphoid,myeloid_erythroid	GPSM2	108875350	183551	PRPF38B	108692592	793
chr1	108693000	NA	0.1998	NA	cardiac,digestive,tissue_invariant	GPSM2	108875350	182151	PRPF38B	108692592	408
chr1	108695600	0.5554	NA	NA	myeloid_erythroid	GPSM2	108875350	179551	PRPF38B	108692592	3008
chr1	108962600	NA	0.4097	NA	embryonic_primitive,stromal_b	CLCC1	108929508	0	CLCC1	108950436	12164
chr1	109042600	NA	NA	0.2583	lymphoid,tissue_invariant	TAF13	109064140	21341	WDR47	109023511	19089
chr1	109263800	NA	0.549	NA	tissue_invariant	SARS1	109213893	25619	CELSR2	109250080	13720
chr1	109273800	NA	NA	0.8786	musculoskeletal	SORT1	109309565	35566	PSRC1	109282697	8698
chr1	109398400	NA	0.5032	NA	digestive,lymphoid,renal_cancer	SORT1	109309565	461	SORT1	109397891	509
chr1	109482800	NA	NA	0.602	lymphoid	GNAI3	109548615	65616	ATXN7L2	109483954	955
chr1	109509200	NA	NA	0.5316	embryonic_primitive	GNAI3	109548615	39216	AMIGO1	109508911	289
chr1	109532800	0.2683	NA	NA	embryonic_primitive,tissue_invariant	GNAI3	109548615	15616	GPR61	109543023	10024
chr1	109624400	NA	NA	0.3547	musculoskeletal,neural	AMPD2	109619813	0	AMPD2	109620269	4131
chr1	109655600	0.1715	NA	NA	lymphoid	AMPD2	109619813	23546	GSTM4	109656390	591
chr1	109712200	NA	0.9227	NA	musculoskeletal,stromal_b	EPS8L3	109750080	37681	GSTM5	109712313	0
chr1	109791000	NA	0.3885	NA	embryonic_primitive	EPS8L3	109750080	27025	EPS8L3	109761748	29252
chr1	109886800	NA	0.7417	NA	myeloid_erythroid	EPS8L3	109750080	122825	CSF1	109911024	24025
chr1	110088000	NA	NA	0.8082	embryonic_primitive	ALX3	110059870	17329	ALX3	110070611	17389
chr1	110144400	NA	0.4223	NA	myeloid_erythroid	SLC6A17	110150494	5895	SLC6A17	110166930	22331
chr1	110151600	NA	0.7104	NA	.	SLC6A17	110150494	0	SLC6A17	110166930	15131
chr1	110185400	NA	NA	0.6492	myeloid_erythroid,neural	SLC6A17	110150494	0	SLC6A17	110166930	18470
chr1	110203000	NA	0.6915	NA	tissue_invariant	SLC6A17	110150494	799	KCNC4	110211500	8301
chr1	110312600	0.484	NA	NA	tissue_invariant	RBM15	110339323	26524	RBM15	110339406	26607
chr1	110408200	NA	0.4003	NA	stromal_b	RBM15	110339323	61520	LAMTOR5	110407865	335
chr1	110476400	NA	NA	0.6758	vascular_endothelial	KCNA2	110593580	116981	PROK1	110451217	25183
chr1	110491200	NA	0.4065	NA	myeloid_erythroid	KCNA2	110593580	102181	KCNA10	110518786	27387
chr1	110496200	NA	NA	0.289	tissue_invariant	KCNA2	110593580	97181	KCNA10	110518786	22387
chr1	110616600	0.5995	NA	NA	renal_cancer	KCNA2	110593580	0	KCNA2	110604781	11819
chr1	110631400	NA	NA	0.3605	lymphoid,tissue_invariant	KCNA2	110593580	0	KCNA2	110604781	26619
chr1	110644000	NA	0.5467	NA	neural,tissue_invariant	KCNA2	110593580	12465	KCNA3	110674808	30609
chr1	110672000	NA	NA	0.4477	lymphoid,stromal_b	KCNA2	110593580	40465	KCNA3	110674808	2609
chr1	110672400	NA	0.469	NA	stromal_b	KCNA2	110593580	40865	KCNA3	110674808	2209
chr1	110673000	NA	0.661	NA	lymphoid,neural	KCNA2	110593580	41465	KCNA3	110674808	1609
chr1	110787200	NA	NA	0.4165	lymphoid	KCNA2	110593580	155665	CD53	110891409	104010
chr1	110964400	NA	0.6522	NA	tissue_invariant	DRAM2	111117170	152571	LRIF1	110963687	713
chr1	111141200	0.3058	NA	NA	neural,stromal_b,vascular_endothelial	DRAM2	111117170	985	CEPT1	111147715	6316
chr1	111205800	NA	NA	0.738	myeloid_erythroid,stromal_b	DRAM2	111117170	65585	DENND2D	111204352	1448
chr1	111400000	NA	NA	0.46	pulmonary_developmental,tissue_invariant	DRAM2	111117170	259785	OVGP1	111427720	27521
chr1	111476800	0.5225	NA	NA	lymphoid	KCND3	111770662	293663	C1orf162	111476021	779
chr1	111481800	NA	NA	0.934	neural,tissue_invariant	KCND3	111770662	288663	C1orf162	111476021	5779
chr1	111515400	NA	0.5696	NA	cardiac,organ_developmental_renal	KCND3	111770662	255063	ADORA3	111503353	12047
chr1	111593000	0.513	NA	NA	embryonic_primitive,musculoskeletal,placental	KCND3	111770662	177463	TMIGD3	111563951	29049
chr1	111738200	NA	NA	0.344	embryonic_primitive	KCND3	111770662	32263	INKA2	111755711	17312
chr1	111920200	NA	NA	0.5825	cardiac,embryonic_primitive	KCND3	111770662	0	KCND3	111982725	62326
chr1	111991600	NA	NA	0.3297	embryonic_primitive,myeloid_erythroid,tissue_invariant	KCND3	111770662	2024	KCND3	111982725	8875
chr1	112325600	NA	NA	0.9339	embryonic_primitive	WNT2B	112466541	140742	CTTNBP2NL	112416166	90367
chr1	112345000	NA	0.176	NA	embryonic_primitive,myeloid_erythroid	WNT2B	112466541	121342	CTTNBP2NL	112416166	70967
chr1	112394200	NA	NA	0.356	stromal_a	WNT2B	112466541	72142	CTTNBP2NL	112416166	21767
chr1	112501600	NA	0.6237	NA	neural	WNT2B	112466541	0	WNT2B	112467538	34062
chr1	112502600	NA	0.3628	NA	neural	WNT2B	112466541	0	WNT2B	112467538	35062
chr1	112636400	NA	NA	0.5815	.	WNT2B	112466541	106236	CAPZA1	112619845	16555
chr1	112706600	NA	0.521	NA	embryonic_primitive,stromal_b	WNT2B	112466541	176436	RHOC	112703798	2802
chr1	112714000	NA	NA	0.676	embryonic_primitive,myeloid_erythroid,organ_developmental_renal	WNT2B	112466541	183836	PPM1J	112715300	1101
chr1	112819600	NA	NA	0.624	embryonic_primitive	SLC16A1	112911847	92048	TAFA3	112722234	97366
chr1	112854800	NA	0.651	NA	organ_developmental_renal	SLC16A1	112911847	56848	SLC16A1	112929307	74308
chr1	113074000	NA	NA	0.2632	renal_cancer,stromal_b	LRIG2	113073170	0	LRIG2	113073407	593
chr1	113210600	NA	NA	0.7172	.	LRIG2	113073170	78341	LRIG2	113073407	137193
chr1	113780600	NA	0.9515	NA	lymphoid,myeloid_erythroid	PTPN22	113813811	33012	PHTF1	113758702	21898
chr1	113783600	NA	NA	0.283	placental,stromal_b	PTPN22	113813811	30012	PHTF1	113758702	24898
chr1	113812800	NA	NA	0.6723	organ_developmental_renal	PTPN22	113813811	812	RSBN1	113812411	389
chr1	113904000	NA	NA	0.4585	cancer_epithelial,organ_developmental_renal	AP4B1	113894194	0	AP4B1	113904716	517
chr1	113998600	NA	NA	0.535	stromal_b	AP4B1	113894194	93534	OLFML3	113979517	19083
chr1	114114000	NA	0.4257	NA	cancer_epithelial,myeloid_erythroid	AP4B1	113894194	208934	SYT6	114153771	39572
chr1	114282800	NA	NA	0.2795	tissue_invariant	AP4B1	113894194	377734	SYT6	114153771	129029
chr1	114283000	0.4115	NA	NA	tissue_invariant	AP4B1	113894194	377934	SYT6	114153771	129229
chr1	114346800	NA	NA	0.6294	tissue_invariant	AMPD1	114673098	326099	TRIM33	114511075	164076
chr1	114482600	NA	NA	0.9315	lymphoid	AMPD1	114673098	190299	TRIM33	114511075	28276
chr1	114512200	NA	NA	0.4187	embryonic_primitive	AMPD1	114673098	160699	TRIM33	114511075	1125
chr1	114669200	0.7503	NA	NA	cardiac,stromal_b	AMPD1	114673098	3699	AMPD1	114695569	26170
chr1	114854800	NA	0.7659	NA	digestive,embryonic_primitive,organ_developmental_renal	NRAS	114704469	138030	SYCP1	114855465	466
chr1	115147800	NA	0.9637	NA	digestive	TSHB	115029826	111866	TSPAN2	115089431	58369
chr1	115148200	NA	0.838	NA	.	TSHB	115029826	112266	TSPAN2	115089431	58769
chr1	115470000	NA	NA	0.7246	cancer_epithelial	NGF	115285915	131748	VANGL1	115651414	181215
chr1	115473400	NA	0.4175	NA	embryonic_primitive,placental	NGF	115285915	135148	VANGL1	115651414	177815
chr1	115501400	NA	NA	0.5015	myeloid_erythroid	VANGL1	115641970	140371	VANGL1	115651414	149815
chr1	115506800	NA	NA	0.7694	myeloid_erythroid	VANGL1	115641970	134971	VANGL1	115651414	144415
chr1	115507200	NA	NA	0.6755	embryonic_primitive,myeloid_erythroid	VANGL1	115641970	134571	VANGL1	115651414	144015
chr1	115655200	NA	0.451	NA	cardiac,myeloid_erythroid	VANGL1	115641970	0	VANGL1	115651414	3786
chr1	115732400	NA	0.5993	NA	myeloid_erythroid	CASQ2	115700003	0	CASQ2	115768540	35941
chr1	115772000	NA	0.759	NA	lymphoid,tissue_invariant	CASQ2	115700003	3196	CASQ2	115768540	3460
chr1	115793200	NA	NA	0.7536	myeloid_erythroid	CASQ2	115700003	24396	CASQ2	115768540	24660
chr1	115840600	NA	0.499	NA	neural	CASQ2	115700003	71796	NHLH2	115838371	2229
chr1	115877600	NA	0.809	NA	embryonic_primitive	CASQ2	115700003	108796	NHLH2	115838371	39229
chr1	116485400	NA	NA	0.4945	digestive,tissue_invariant	ATP1A1	116372986	75142	CD58	116570971	85372
chr1	116569800	NA	0.8072	NA	digestive	IGSF3	116574398	4399	CD58	116570971	972
chr1	116672800	NA	0.9306	NA	embryonic_primitive,musculoskeletal,neural	IGSF3	116574398	5046	IGSF3	116666325	6475
chr1	116737400	0.4603	NA	NA	tissue_invariant	IGSF3	116574398	69646	CD2	116754493	16894
chr1	116758200	0.522	NA	NA	myeloid_erythroid	IGSF3	116574398	90446	CD2	116754493	3707
chr1	116827400	NA	NA	0.5247	lymphoid,renal_cancer	IGSF3	116574398	159646	CD2	116754493	72907
chr1	116987200	0.69	NA	NA	lymphoid	IGSF3	116574398	319446	CD101	117001818	14419
chr1	117007200	NA	0.4777	NA	lymphoid,stromal_b	IGSF3	116574398	339446	CD101	117001818	5382
chr1	117049200	NA	NA	0.6253	lymphoid	IGSF3	116574398	381446	TTF2	117060347	10948
chr1	117636600	NA	NA	0.5215	myeloid_erythroid	GDAP2	117863485	226686	TENT5C	117622869	13731
chr1	117654000	NA	NA	0.7058	lymphoid	GDAP2	117863485	209286	TENT5C	117622869	31131
chr1	117658800	0.393	NA	NA	lymphoid	GDAP2	117863485	204486	TENT5C	117622869	35931
chr1	117664400	NA	0.707	NA	lymphoid	GDAP2	117863485	198886	TENT5C	117622869	41531
chr1	118111400	NA	0.509	NA	embryonic_primitive,stromal_b	GDAP2	117863485	181780	SPAG17	118185156	73557
chr1	118185000	NA	0.4435	NA	tissue_invariant	GDAP2	117863485	255380	SPAG17	118185156	0
chr1	118504200	NA	NA	0.482	cardiac	TBX15	118883046	378647	SPAG17	118185156	319044
chr1	118960000	NA	NA	0.79	embryonic_primitive,lymphoid	TBX15	118883046	0	TBX15	118987794	27595
chr1	118960200	NA	NA	0.938	embryonic_primitive,lymphoid	TBX15	118883046	0	TBX15	118987794	27395
chr1	118980400	0.4612	NA	NA	cardiac,neural	TBX15	118883046	0	TBX15	118987794	7195
chr1	118981000	NA	0.7928	NA	musculoskeletal	TBX15	118883046	0	TBX15	118987794	6595
chr1	118989800	NA	0.4613	NA	embryonic_primitive,lymphoid	TBX15	118883046	291	TBX15	118987794	2006
chr1	118990800	NA	0.5625	NA	stromal_b	TBX15	118883046	1291	TBX15	118987794	3006
chr1	118991400	NA	NA	0.6713	embryonic_primitive,neural	TBX15	118883046	1891	TBX15	118987794	3606
chr1	118999000	NA	0.4004	NA	embryonic_primitive,renal_cancer	TBX15	118883046	9491	TBX15	118987794	11206
chr1	119000000	NA	NA	0.3622	embryonic_primitive	TBX15	118883046	10491	TBX15	118987794	12206
chr1	119141000	NA	NA	0.7541	digestive,embryonic_primitive,neural	WARS2	119031216	213	WARS2	119140643	357
chr1	119275400	NA	NA	0.561	embryonic_primitive	WARS2	119031216	134613	HAO2	119380693	105094
chr1	119542000	NA	NA	0.6013	cancer_epithelial	HSD3B2	119414931	118962	HSD3B1	119507477	34523
chr1	119611800	NA	NA	0.87	embryonic_primitive	PHGDH	119711934	99935	ZNF697	119626099	14100
chr1	119884800	NA	NA	0.5045	stromal_b	NOTCH2	119911553	26554	ADAM30	119896335	11336
chr1	119948800	NA	0.555	NA	lymphoid,tissue_invariant	NOTCH2	119911553	0	ADAM30	119896335	52465
chr1	120015000	0.854	NA	NA	.	NOTCH2	119911553	0	NOTCH2	120069405	54206
chr1	120180400	0.6267	0.8252	NA	.	NOTCH2	119911553	110698	SEC22B	120176380	4020
chr1	120196800	0.8108	NA	NA	.	NOTCH2	119911553	127098	SEC22B	120176380	20420
chr1	120233600	0.262	NA	NA	.	NOTCH2	119911553	163898	SEC22B	120176380	57220
chr1	120342800	NA	0.386	NA	lymphoid,placental	NOTCH2	119911553	273098	NBPF8	120436523	93524
chr1	120358800	NA	0.8788	NA	.	NOTCH2	119911553	289098	NBPF8	120436523	77524
chr1	120393600	NA	NA	0.378	.	NOTCH2	119911553	323898	NBPF8	120436523	42724
chr1	120664600	NA	0.52	NA	.	NOTCH2	119911553	594898	NBPF26	120805591	140792
chr1	120851400	NA	0.3828	NA	.	NOTCH2	119911553	781698	PPIAL4A	120889821	38222
chr1	120891600	NA	NA	0.253	lymphoid	NOTCH2	119911553	821898	PPIAL4A	120889821	1779
chr1	120941800	NA	NA	0.5733	digestive,lymphoid	NOTCH2	119911553	872098	PPIAL4A	120889821	51979
chr1	121010000	0.8204	NA	NA	.	NOTCH2	119911553	940298	FCGR1B	121087395	77196
chr1	121052600	NA	0.6025	NA	embryonic_primitive	NOTCH2	119911553	982898	FCGR1B	121087395	34596
chr1	121080600	NA	0.5055	NA	.	NOTCH2	119911553	1010898	FCGR1B	121087395	6596
chr1	121118000	NA	NA	0.9225	neural,stromal_b	NOTCH2	119911553	1048298	FCGR1B	121087395	30605
chr1	121349600	NA	NA	0.734	.	NOTCH2	119911553	1279898	SRGAP2C	121187447	162153
chr1	121356200	NA	NA	0.692	.	NOTCH2	119911553	1286498	SRGAP2C	121187447	168753
chr1	122542800	NA	0.8888	NA	.	NOTCH2	119911553	2473098	SRGAP2C	121187447	1355353
chr1	122543800	NA	0.9665	NA	.	NOTCH2	119911553	2474098	SRGAP2C	121187447	1356353
chr1	122546600	NA	0.9637	NA	stromal_b	NOTCH2	119911553	2476898	SRGAP2C	121187447	1359153
chr1	124216800	0.8825	NA	NA	.	NOTCH2	119911553	4147098	SRGAP2C	121187447	3029353
chr1	124289800	0.8898	NA	NA	.	NOTCH2	119911553	4220098	SRGAP2C	121187447	3102353
chr1	124472400	0.83	NA	NA	.	NOTCH2	119911553	4402698	SRGAP2C	121187447	3284953
chr1	125083200	NA	NA	0.9492	.	NOTCH2	119911553	5013498	SRGAP2C	121187447	3895753
chr1	125147000	NA	NA	0.8848	.	NOTCH2	119911553	5077298	SRGAP2C	121187447	3959553
chr1	125155000	NA	0.8722	NA	myeloid_erythroid	NOTCH2	119911553	5085298	SRGAP2C	121187447	3967553
chr1	125157400	NA	NA	0.9483	myeloid_erythroid	NOTCH2	119911553	5087698	SRGAP2C	121187447	3969953
chr1	125157800	NA	NA	0.8779	.	NOTCH2	119911553	5088098	SRGAP2C	121187447	3970353
chr1	125158600	NA	0.884	NA	.	NOTCH2	119911553	5088898	SRGAP2C	121187447	3971153
chr1	125159400	NA	NA	0.9518	.	NOTCH2	119911553	5089698	SRGAP2C	121187447	3971953
chr1	125161000	NA	0.8637	NA	.	NOTCH2	119911553	5091298	SRGAP2C	121187447	3973553
chr1	125163000	NA	0.944	NA	lymphoid	NOTCH2	119911553	5093298	SRGAP2C	121187447	3975553
chr1	125170200	NA	0.9582	NA	musculoskeletal,renal_cancer,stromal_b	NOTCH2	119911553	5100498	SRGAP2C	121187447	3982753
chr1	125184200	NA	0.8777	NA	stromal_b	NOTCH2	119911553	5114498	SRGAP2C	121187447	3996753
chr1	143190800	NA	NA	0.8886	.	PEX11B	145911348	2720349	H3-2	143905965	714966
chr1	143196200	NA	NA	0.9598	musculoskeletal	PEX11B	145911348	2714949	H3-2	143905965	709566
chr1	143197200	NA	NA	0.9245	.	PEX11B	145911348	2713949	H3-2	143905965	708566
chr1	143198600	NA	NA	0.884	stromal_b	PEX11B	145911348	2712549	H3-2	143905965	707166
chr1	143199600	NA	NA	0.8995	.	PEX11B	145911348	2711549	H3-2	143905965	706166
chr1	143200600	NA	NA	0.9296	.	PEX11B	145911348	2710549	H3-2	143905965	705166
chr1	143207800	NA	NA	0.9306	musculoskeletal	PEX11B	145911348	2703349	H3-2	143905965	697966
chr1	143219600	NA	0.8932	NA	.	PEX11B	145911348	2691549	H3-2	143905965	686166
chr1	143220200	NA	NA	0.8925	.	PEX11B	145911348	2690949	H3-2	143905965	685566
chr1	143224600	NA	NA	0.9152	.	PEX11B	145911348	2686549	H3-2	143905965	681166
chr1	143225400	NA	NA	0.8874	embryonic_primitive	PEX11B	145911348	2685749	H3-2	143905965	680366
chr1	143226800	NA	NA	0.8537	digestive	PEX11B	145911348	2684349	H3-2	143905965	678966
chr1	143231400	NA	NA	0.8872	.	PEX11B	145911348	2679749	H3-2	143905965	674366
chr1	143232000	NA	NA	0.9257	stromal_b,vascular_endothelial	PEX11B	145911348	2679149	H3-2	143905965	673766
chr1	143233800	NA	NA	0.9006	.	PEX11B	145911348	2677349	H3-2	143905965	671966
chr1	143234400	NA	NA	0.918	renal_cancer	PEX11B	145911348	2676749	H3-2	143905965	671366
chr1	143235400	NA	NA	0.927	.	PEX11B	145911348	2675749	H3-2	143905965	670366
chr1	143242200	NA	NA	0.9231	.	PEX11B	145911348	2668949	H3-2	143905965	663566
chr1	143242600	NA	NA	0.8495	.	PEX11B	145911348	2668549	H3-2	143905965	663166
chr1	143285400	NA	0.835	NA	.	PEX11B	145911348	2625749	H3-2	143905965	620366
chr1	143395400	NA	0.5452	NA	.	PEX11B	145911348	2515749	H3-2	143905965	510366
chr1	143487800	NA	NA	0.7426	.	PEX11B	145911348	2423349	H3-2	143905965	417966
chr1	143498800	NA	NA	0.6215	.	PEX11B	145911348	2412349	H3-2	143905965	406966
chr1	143513600	NA	NA	0.682	.	PEX11B	145911348	2397549	H3-2	143905965	392166
chr1	143519000	NA	0.7165	NA	.	PEX11B	145911348	2392149	H3-2	143905965	386766
chr1	143643800	NA	NA	0.3924	.	PEX11B	145911348	2267349	H3-2	143905965	261966
chr1	143652000	NA	0.6246	NA	embryonic_primitive	PEX11B	145911348	2259149	H3-2	143905965	253766
chr1	143652200	NA	0.6932	NA	embryonic_primitive	PEX11B	145911348	2258949	H3-2	143905965	253566
chr1	143653400	NA	0.873	NA	organ_developmental_renal	PEX11B	145911348	2257749	H3-2	143905965	252366
chr1	143653600	NA	NA	0.7706	.	PEX11B	145911348	2257549	H3-2	143905965	252166
chr1	143654200	NA	0.8506	NA	embryonic_primitive	PEX11B	145911348	2256949	H3-2	143905965	251566
chr1	143660400	NA	0.8627	NA	cardiac,embryonic_primitive	PEX11B	145911348	2250749	H3-2	143905965	245366
chr1	143662400	0.5763	NA	NA	.	PEX11B	145911348	2248749	H3-2	143905965	243366
chr1	143691800	NA	0.5401	NA	neural	PEX11B	145911348	2219349	H3-2	143905965	213966
chr1	143692000	NA	NA	0.4853	neural	PEX11B	145911348	2219149	H3-2	143905965	213766
chr1	143697800	NA	NA	0.5003	neural	PEX11B	145911348	2213349	H3-2	143905965	207966
chr1	143700000	NA	0.3724	NA	organ_developmental_renal	PEX11B	145911348	2211149	H3-2	143905965	205766
chr1	143710000	0.4617	NA	NA	lymphoid	PEX11B	145911348	2201149	H3-2	143905965	195766
chr1	143738600	NA	NA	0.9291	.	PEX11B	145911348	2172549	H3-2	143905965	167166
chr1	143789800	NA	0.9344	NA	.	PEX11B	145911348	2121349	H3-2	143905965	115966
chr1	143790000	NA	0.8217	NA	.	PEX11B	145911348	2121149	H3-2	143905965	115766
chr1	143790600	NA	0.8759	NA	.	PEX11B	145911348	2120549	H3-2	143905965	115166
chr1	143790800	NA	0.8952	NA	.	PEX11B	145911348	2120349	H3-2	143905965	114966
chr1	143791400	0.3811	NA	NA	.	PEX11B	145911348	2119749	H3-2	143905965	114366
chr1	143791600	NA	0.7054	NA	.	PEX11B	145911348	2119549	H3-2	143905965	114166
chr1	143803800	0.477	NA	NA	.	PEX11B	145911348	2107349	H3-2	143905965	101966
chr1	143832200	NA	0.809	NA	embryonic_primitive	PEX11B	145911348	2078949	H3-2	143905965	73566
chr1	143838200	0.8702	0.7934	0.888	embryonic_primitive	PEX11B	145911348	2072949	H3-2	143905965	67566
chr1	143839600	0.3966	NA	NA	embryonic_primitive	PEX11B	145911348	2071549	H3-2	143905965	66166
chr1	143906000	0.279	NA	NA	organ_developmental_renal	PEX11B	145911348	2005149	H3-2	143905965	35
chr1	143936600	0.4815	NA	NA	lymphoid	PEX11B	145911348	1974549	H3-2	143905965	30635
chr1	144002600	0.8695	NA	NA	embryonic_primitive	PEX11B	145911348	1908549	FAM72C	143973110	29490
chr1	144102800	NA	NA	0.9455	placental	PEX11B	145911348	1808349	FAM72C	143973110	129690
chr1	144104800	NA	NA	0.885	.	PEX11B	145911348	1806349	FAM72C	143973110	131690
chr1	144105200	NA	0.916	NA	.	PEX11B	145911348	1805949	FAM72C	143973110	132090
chr1	144105400	NA	0.9135	NA	.	PEX11B	145911348	1805749	FAM72C	143973110	132290
chr1	144106000	NA	NA	0.912	.	PEX11B	145911348	1805149	FAM72C	143973110	132890
chr1	144217400	0.2228	NA	NA	.	PEX11B	145911348	1693749	PPIAL4E	144373583	155984
chr1	144276000	0.6188	NA	NA	.	PEX11B	145911348	1635149	PPIAL4E	144373583	97384
chr1	144313400	0.683	NA	NA	.	PEX11B	145911348	1597749	PPIAL4E	144373583	59984
chr1	144485600	NA	0.3683	NA	.	PEX11B	145911348	1425549	NBPF15	144440002	45598
chr1	144489600	NA	0.891	NA	stromal_b	PEX11B	145911348	1421549	NBPF15	144440002	49598
chr1	144524400	NA	NA	0.4002	.	PEX11B	145911348	1386749	PPIAL4F	144592943	68344
chr1	144539800	NA	0.481	NA	embryonic_primitive	PEX11B	145911348	1371349	PPIAL4F	144592943	52944
chr1	144540200	0.4906	NA	NA	embryonic_primitive,organ_developmental_renal	PEX11B	145911348	1370949	PPIAL4F	144592943	52544
chr1	144550800	NA	0.5052	NA	myeloid_erythroid,organ_developmental_renal	PEX11B	145911348	1360349	PPIAL4F	144592943	41944
chr1	144559200	NA	0.8355	NA	.	PEX11B	145911348	1351949	PPIAL4F	144592943	33544
chr1	144643600	0.15	NA	NA	.	PEX11B	145911348	1267549	PPIAL4F	144592943	50657
chr1	144786800	0.6454	NA	NA	.	PEX11B	145911348	1124349	PPIAL4F	144592943	193857
chr1	144923800	0.309	NA	NA	.	PEX11B	145911348	987349	SRGAP2B	145092900	168901
chr1	145144600	0.397	NA	NA	.	PEX11B	145911348	766549	FAM72D	145094878	49722
chr1	145161600	0.7175	NA	0.8132	.	PEX11B	145911348	749549	FAM72D	145094878	66722
chr1	145216800	0.504	NA	NA	.	PEX11B	145911348	694349	PPIAL4D	145242123	25124
chr1	145459400	NA	0.8562	NA	neural	PEX11B	145911348	451749	NBPF20	145393728	65672
chr1	145460600	NA	0.9215	NA	.	PEX11B	145911348	450549	NBPF20	145393728	66872
chr1	145464800	NA	0.9314	NA	.	PEX11B	145911348	446349	NBPF20	145393728	71072
chr1	145466400	NA	0.6189	NA	embryonic_primitive	PEX11B	145911348	444749	NBPF20	145393728	72672
chr1	145476400	NA	0.9057	NA	.	PEX11B	145911348	434749	NBPF20	145393728	82672
chr1	145484200	NA	0.802	NA	.	PEX11B	145911348	426949	NBPF20	145393728	90472
chr1	145486800	NA	0.9302	NA	organ_developmental_renal	PEX11B	145911348	424349	NBPF20	145393728	93072
chr1	145487000	NA	NA	0.5562	.	PEX11B	145911348	424149	NBPF20	145393728	93272
chr1	145505000	0.3847	NA	NA	.	PEX11B	145911348	406149	GPR89A	145608134	102935
chr1	145505600	NA	NA	0.7059	.	PEX11B	145911348	405549	GPR89A	145608134	102335
chr1	145607600	0.2085	NA	NA	.	PEX11B	145911348	303549	GPR89A	145608134	335
chr1	145675200	0.6003	NA	NA	.	PEX11B	145911348	235949	PDZK1	145688020	12621
chr1	145918000	NA	0.4995	NA	organ_developmental_renal,stromal_b	PEX11B	145911348	0	PEX11B	145918687	488
chr1	145919800	NA	NA	0.6326	cardiac,placental	PEX11B	145911348	877	PEX11B	145918687	1113
chr1	145950800	0.806	NA	NA	stromal_b	RBM8A	145921556	23265	LIX1L	145957926	6927
chr1	145965200	NA	NA	0.2525	cancer_epithelial	RBM8A	145921556	37665	ANKRD34A	145961758	3442
chr1	145980200	0.4105	NA	NA	lymphoid,placental	HJV	146017468	37069	POLR3GL	145974866	5334
chr1	145988800	NA	NA	0.768	lymphoid	HJV	146017468	28469	TXNIP	145996265	7266
chr1	146036400	0.407	NA	NA	lymphoid	HJV	146017468	14579	HJV	146020230	16170
chr1	146144600	0.407	NA	NA	.	HJV	146017468	122779	NBPF10	146144768	0
chr1	146184400	NA	0.5163	NA	.	HJV	146017468	162579	NBPF10	146144768	39632
chr1	146227800	0.1373	NA	NA	.	HJV	146017468	205979	NOTCH2NLA	146228710	711
chr1	146388000	NA	0.5538	NA	neural,stromal_b	HJV	146017468	366179	PPIAL4H	146344714	43286
chr1	146393200	NA	0.8516	NA	.	HJV	146017468	371379	PPIAL4H	146344714	48486
chr1	146393600	0.5969	NA	NA	neural	HJV	146017468	371779	PPIAL4H	146344714	48886
chr1	146401600	NA	0.3885	NA	digestive,musculoskeletal,neural,stromal_b	HJV	146017468	379779	PPIAL4H	146344714	56886
chr1	146478200	NA	0.5283	NA	embryonic_primitive	HJV	146017468	456379	PPIAL4H	146344714	133486
chr1	146539200	NA	NA	0.921	.	HJV	146017468	517379	PPIAL4H	146344714	194486
chr1	146673800	NA	NA	0.4443	stromal_b	HJV	146017468	651979	NBPF12	146960144	286145
chr1	147080600	NA	0.7184	NA	digestive,neural	GJA5	147756199	675400	PRKAB2	147172143	91344
chr1	147178000	NA	NA	0.8273	neural,stromal_b	GJA5	147756199	578000	PRKAB2	147172143	5857
chr1	147542200	0.3307	NA	NA	tissue_invariant	GJA5	147756199	213800	BCL9	147611837	69438
chr1	147545000	0.1985	0.2975	NA	lymphoid,neural	GJA5	147756199	211000	BCL9	147611837	66638
chr1	147641000	NA	0.6938	NA	tissue_invariant	GJA5	147756199	115000	ACP6	147670047	28848
chr1	147904600	NA	0.7875	NA	myeloid_erythroid	GJA8	147902795	0	GJA8	147907956	3157
chr1	147928000	NA	NA	0.2085	.	GJA8	147902795	12714	GPR89B	147928537	338
chr1	148013400	NA	NA	0.5537	embryonic_primitive	GJA8	147902795	98114	GPR89B	147928537	84863
chr1	148032600	NA	0.589	NA	.	GJA8	147902795	117314	NBPF11	148135797	102998
chr1	148049600	NA	NA	0.7797	.	GJA8	147902795	134314	NBPF11	148135797	85998
chr1	148057400	0.5567	NA	NA	stromal_b	GJA8	147902795	142114	NBPF11	148135797	78198
chr1	148061400	NA	0.7343	NA	.	GJA8	147902795	146114	NBPF11	148135797	74198
chr1	148156200	NA	0.373	NA	myeloid_erythroid	GJA8	147902795	240914	NBPF11	148135797	20403
chr1	148156400	0.342	NA	NA	myeloid_erythroid	GJA8	147902795	241114	NBPF11	148135797	20603
chr1	148156800	NA	0.5243	NA	.	GJA8	147902795	241514	NBPF11	148135797	21003
chr1	148157000	NA	0.5878	NA	.	GJA8	147902795	241714	NBPF11	148135797	21203
chr1	148157200	0.351	NA	NA	.	GJA8	147902795	241914	NBPF11	148135797	21403
chr1	148246200	0.4797	NA	NA	.	GJA8	147902795	330914	NBPF11	148135797	110403
chr1	148246400	0.5976	NA	NA	.	GJA8	147902795	331114	NBPF11	148135797	110603
chr1	148264200	0.738	NA	NA	lymphoid	GJA8	147902795	348914	NBPF11	148135797	128403
chr1	148310200	NA	0.8506	NA	embryonic_primitive,neural,pulmonary_developmental	GJA8	147902795	394914	PPIAL4G	148483251	172852
chr1	148353600	0.844	NA	NA	embryonic_primitive,organ_developmental_renal	GJA8	147902795	438314	PPIAL4G	148483251	129452
chr1	148354600	NA	0.8083	NA	neural,organ_developmental_renal	GJA8	147902795	439314	PPIAL4G	148483251	128452
chr1	148361600	0.4846	NA	0.7624	embryonic_primitive	GJA8	147902795	446314	PPIAL4G	148483251	121452
chr1	148362000	0.5808	NA	0.9136	embryonic_primitive,neural	GJA8	147902795	446714	PPIAL4G	148483251	121052
chr1	148370800	NA	0.8215	NA	lymphoid	GJA8	147902795	455514	PPIAL4G	148483251	112252
chr1	148481400	NA	NA	0.4115	.	GJA8	147902795	566114	PPIAL4G	148483251	1652
chr1	148678400	0.2195	NA	NA	.	NOTCH2NLC	149390621	712022	NOTCH2NLB	148679533	934
chr1	148678600	0.14	NA	NA	.	NOTCH2NLC	149390621	711822	NOTCH2NLB	148679533	734
chr1	148744400	0.3707	NA	NA	.	NOTCH2NLC	149390621	646022	NUDT4B	148748953	4354
chr1	148758400	0.1388	NA	NA	.	NOTCH2NLC	149390621	632022	NUDT4B	148748953	9447
chr1	148935600	NA	NA	0.354	.	NOTCH2NLC	149390621	454822	PDE4DIP	148808505	127095
chr1	148953200	0.6531	NA	NA	.	NOTCH2NLC	149390621	437222	NBPF9	149082138	128739
chr1	149102400	0.465	NA	NA	.	NOTCH2NLC	149390621	288022	NBPF9	149082138	20262
chr1	149124200	0.262	NA	NA	organ_developmental_renal	NOTCH2NLC	149390621	266222	NBPF9	149082138	42062
chr1	149128600	NA	0.4994	NA	.	NOTCH2NLC	149390621	261822	NBPF9	149082138	46462
chr1	149160600	NA	0.377	NA	.	NOTCH2NLC	149390621	229822	NBPF9	149082138	78462
chr1	149445400	0.4233	NA	NA	.	NOTCH2NLC	149390621	0	NBPF19	149475933	30334
chr1	149585600	NA	NA	0.3235	lymphoid	NOTCH2NLC	149390621	113768	PPIAL4C	149583898	1702
chr1	149637000	NA	NA	0.4728	.	FCGR1A	149782071	144872	PPIAL4C	149583898	53102
chr1	149700000	0.6335	NA	NA	.	FCGR1A	149782071	81872	FCGR1A	149782744	82545
chr1	149700200	0.6071	NA	NA	.	FCGR1A	149782071	81672	FCGR1A	149782744	82345
chr1	149712400	NA	NA	0.8041	tissue_invariant	FCGR1A	149782071	69472	FCGR1A	149782744	70145
chr1	149740200	0.9049	NA	NA	embryonic_primitive,placental	FCGR1A	149782071	41672	FCGR1A	149782744	42345
chr1	149740600	NA	NA	0.7645	renal_cancer	FCGR1A	149782071	41272	FCGR1A	149782744	41945
chr1	149831600	0.4502	NA	NA	.	FCGR1A	149782071	39083	H4C14	149832685	886
chr1	149840000	NA	NA	0.7175	.	FCGR1A	149782071	47483	H3C14	149841156	957
chr1	149849800	NA	0.324	NA	embryonic_primitive,renal_cancer	FCGR1A	149782071	57283	H2AC19	149851114	1115
chr1	149862200	0.3988	NA	NA	.	SF3B4	149923317	60918	H4C15	149861130	1070
chr1	149962000	0.5125	NA	NA	tissue_invariant	SF3B4	149923317	34198	OTUD7B	149977509	15310
chr1	150009400	0.6342	NA	NA	musculoskeletal	VPS45	150067279	57680	OTUD7B	149977509	31891
chr1	150149000	0.713	NA	NA	embryonic_primitive,myeloid_erythroid	VPS45	150067279	3672	PLEKHO1	150150258	1059
chr1	150151800	NA	NA	0.3535	stromal_b	VPS45	150067279	6472	PLEKHO1	150150258	1542
chr1	150163200	NA	0.408	NA	tissue_invariant	VPS45	150067279	17872	PLEKHO1	150150258	12942
chr1	150213400	NA	NA	0.5622	tissue_invariant	VPS45	150067279	68072	ANP32E	150235785	22186
chr1	150255400	NA	NA	0.4882	embryonic_primitive	PRPF3	150321468	65869	CA14	150258129	2530
chr1	150366200	NA	NA	0.228	pulmonary_developmental,stromal_b	PRPF3	150321468	12968	RPRD2	150364715	1485
chr1	150486800	NA	NA	0.579	embryonic_primitive	TARS2	150487411	412	TARS2	150487451	452
chr1	150532600	NA	NA	0.7067	embryonic_primitive,placental	ADAMTSL4	150549369	16570	ADAMTSL4	150552289	19490
chr1	150560000	NA	0.5007	NA	embryonic_primitive,lymphoid	ADAMTSL4	150549369	0	ADAMTSL4	150552289	7711
chr1	150568200	NA	NA	0.554	stromal_a	ADAMTSL4	150549369	7264	MCL1	150579529	11130
chr1	150630200	NA	0.8316	NA	lymphoid,organ_developmental_renal	ADAMTSL4	150549369	69264	ENSA	150629469	731
chr1	150926800	NA	0.165	NA	cardiac	PRUNE1	151008405	81406	SETDB1	150927715	716
chr1	150973800	NA	NA	0.4215	lymphoid,organ_developmental_renal	PRUNE1	151008405	34406	CERS2	150969089	4711
chr1	150999400	NA	NA	0.4844	stromal_b	PRUNE1	151008405	8806	MINDY1	151006154	6555
chr1	151060600	NA	0.469	NA	cardiac,tissue_invariant	PRUNE1	151008405	24888	CDC42SE1	151055729	4871
chr1	151131600	NA	NA	0.4316	embryonic_primitive,tissue_invariant	PRUNE1	151008405	95888	SEMA6C	151142620	10821
chr1	151156800	NA	NA	0.4273	myeloid_erythroid	PRUNE1	151008405	121088	TNFAIP8L2	151158698	1699
chr1	151157000	NA	0.1127	NA	vascular_endothelial	PRUNE1	151008405	121288	TNFAIP8L2	151158698	1499
chr1	151326800	NA	0.436	NA	musculoskeletal,stromal_b	RFX5	151340640	13641	PI4KB	151326178	622
chr1	151341000	0.4855	NA	0.6075	tissue_invariant	RFX5	151340640	0	RFX5	151346319	5120
chr1	151457600	NA	0.4296	NA	stromal_b	POGZ	151402724	0	POGZ	151442203	15397
chr1	151510600	NA	0.5694	NA	cardiac,lymphoid	POGZ	151402724	51107	CGN	151518520	7721
chr1	151541200	NA	NA	0.5048	embryonic_primitive,myeloid_erythroid	POGZ	151402724	81707	TUFT1	151540367	833
chr1	151654400	NA	0.673	NA	embryonic_primitive,myeloid_erythroid	RORC	151806071	151472	SNX27	151612202	42198
chr1	151703800	NA	NA	0.424	digestive	RORC	151806071	102072	CELF3	151716019	12020
chr1	151716200	NA	NA	0.4918	digestive,embryonic_primitive	RORC	151806071	89672	CELF3	151716019	181
chr1	151717400	NA	0.4978	NA	neural	RORC	151806071	88472	CELF3	151716019	1381
chr1	151721200	0.257	NA	NA	cardiac,lymphoid	RORC	151806071	84672	RIIAD1	151721537	138
chr1	151821000	NA	0.543	NA	lymphoid	RORC	151806071	0	RORC	151831763	10564
chr1	151837800	0.3712	NA	NA	embryonic_primitive,lymphoid	RORC	151806071	5350	C2CD4D	151838988	989
chr1	151898200	NA	NA	0.8637	renal_cancer	RORC	151806071	65750	THEM4	151909457	11058
chr1	151996800	NA	NA	0.736	lymphoid	TCHH	152106317	109318	S100A10	151986229	10571
chr1	152035800	NA	0.4494	NA	cardiac,embryonic_primitive,stromal_b	TCHH	152106317	70318	S100A11	152036914	915
chr1	152108600	NA	0.46	NA	musculoskeletal,stromal_b	TCHH	152106317	0	TCHH	152114079	5280
chr1	152108800	NA	NA	0.5766	embryonic_primitive,stromal_b	TCHH	152106317	0	TCHH	152114079	5080
chr1	152113000	NA	NA	0.5207	organ_developmental_renal	TCHH	152106317	0	TCHH	152114079	880
chr1	152189600	NA	NA	0.859	cardiac,tissue_invariant	TCHH	152106317	74147	RPTN	152157888	31712
chr1	152189800	NA	NA	0.4665	tissue_invariant	TCHH	152106317	74347	RPTN	152157888	31912
chr1	152533400	NA	NA	0.443	embryonic_primitive	FLG2	152348735	173373	CRCT1	152515384	18016
chr1	152623200	NA	NA	0.4801	embryonic_primitive,lymphoid	FLG2	152348735	263173	LCE3A	152623102	98
chr1	152871400	NA	0.7769	NA	stromal_b,tissue_invariant	LORICRIN	153259635	388036	SMCP	152884423	12824
chr1	153223200	NA	NA	0.4804	neural,tissue_invariant	LORICRIN	153259635	36236	PRR9	153218145	5055
chr1	153262600	0.474	NA	NA	neural	LORICRIN	153259635	476	LORICRIN	153260950	1650
chr1	153346000	NA	NA	0.5055	embryonic_primitive,lymphoid,tissue_invariant	LORICRIN	153259635	83876	PGLYRP4	153347931	1732
chr1	153357800	NA	NA	0.345	embryonic_primitive,organ_developmental_renal,placental	LORICRIN	153259635	95676	S100A9	153358284	285
chr1	153452600	NA	NA	0.774	tissue_invariant	LORICRIN	153259635	190476	S100A7	153459012	6213
chr1	153533000	NA	0.6538	NA	digestive	LORICRIN	153259635	270876	S100A6	153535338	2139
chr1	153536600	NA	NA	0.4085	cancer_epithelial	GATAD2B	153804725	267926	S100A6	153535338	1262
chr1	153545000	NA	NA	0.5465	tissue_invariant	GATAD2B	153804725	259526	S100A4	153544793	207
chr1	153659200	NA	0.487	NA	embryonic_primitive,musculoskeletal,stromal_b	GATAD2B	153804725	145326	SNAPIN	153658744	456
chr1	153671400	NA	0.3055	NA	embryonic_primitive,tissue_invariant	GATAD2B	153804725	133126	ILF2	153670921	479
chr1	153678200	NA	0.4031	NA	embryonic_primitive,lymphoid,renal_cancer	GATAD2B	153804725	126326	NPR1	153679109	710
chr1	153789600	0.5557	NA	NA	renal_cancer	GATAD2B	153804725	14926	SLC27A3	153775498	14102
chr1	153849600	0.537	NA	NA	lymphoid,tissue_invariant	GATAD2B	153804725	0	GATAD2B	153828346	21254
chr1	153921600	NA	0.8135	NA	lymphoid,pulmonary_developmental,vascular_endothelial	GATAD2B	153804725	0	DENND4B	153945143	23344
chr1	153966600	0.122	NA	NA	organ_developmental_renal,placental	RPS27	153990755	23956	CREB3L4	153968526	1727
chr1	153968400	NA	0.6386	NA	neural,organ_developmental_renal	RPS27	153990755	22156	CREB3L4	153968526	0
chr1	153986000	NA	NA	0.3874	cardiac	RPS27	153990755	4556	RAB13	153986235	36
chr1	153991200	NA	NA	0.263	lymphoid,stromal_b	RPS27	153990755	0	RPS27	153990797	403
chr1	154157400	0.583	NA	NA	placental	TPM3	154155304	0	NUP210L	154155043	2357
chr1	154181800	NA	NA	0.5285	.	TPM3	154155304	0	TPM3	154192017	10018
chr1	154219800	NA	NA	0.47	musculoskeletal	TPM3	154155304	27701	C1orf43	154220406	407
chr1	154326400	0.303	NA	NA	stromal_a	HAX1	154272629	50526	ATP8B2	154328142	1543
chr1	154406400	NA	0.6692	NA	cardiac	IL6R	154405193	0	IL6R	154405630	770
chr1	154445200	NA	NA	0.5773	lymphoid,stromal_b	IL6R	154405193	0	IL6R	154405630	39570
chr1	154478600	NA	NA	0.4465	stromal_b	IL6R	154405193	9151	SHE	154502025	23226
chr1	154607200	NA	NA	0.4412	neural,stromal_b	ADAR	154582057	0	ADAR	154627994	20595
chr1	154609400	NA	0.6043	NA	cancer_epithelial,embryonic_primitive	ADAR	154582057	0	ADAR	154627994	18395
chr1	154609800	NA	0.7147	NA	myeloid_erythroid	ADAR	154582057	0	ADAR	154627994	17995
chr1	154627000	NA	NA	0.3242	cardiac	ADAR	154582057	0	ADAR	154627994	795
chr1	154759200	NA	0.6148	NA	lymphoid,tissue_invariant	KCNN3	154697455	0	KCNN3	154869963	110564
chr1	154791800	NA	0.2605	NA	lymphoid,stromal_b	KCNN3	154697455	0	KCNN3	154869963	77964
chr1	154944000	0.6075	NA	NA	embryonic_primitive,myeloid_erythroid	PMVK	154924740	1343	PMVK	154936684	7316
chr1	154952000	0.4094	NA	NA	lymphoid	PMVK	154924740	9343	PBXIP1	154953720	1521
chr1	154960600	NA	0.4508	NA	vascular_endothelial	PMVK	154924740	17943	PYGO2	154961575	776
chr1	154984000	NA	0.476	NA	lymphoid,organ_developmental_renal	FLAD1	154983344	0	FLAD1	154983695	305
chr1	155018000	NA	0.4017	NA	lymphoid	FLAD1	154983344	24890	ZBTB7B	155010920	7080
chr1	155071400	NA	NA	0.6044	myeloid_erythroid,stromal_b	DPM3	155139891	68292	EFNA3	155078942	7343
chr1	155081400	NA	0.3538	NA	cardiac,musculoskeletal,stromal_b	DPM3	155139891	58292	EFNA3	155078942	2458
chr1	155082800	NA	0.2594	NA	lymphoid,organ_developmental_renal	DPM3	155139891	56892	EFNA3	155078942	3858
chr1	155136800	0.6347	0.7112	NA	lymphoid	DPM3	155139891	2892	SLC50A1	155135587	1213
chr1	155166400	0.551	NA	NA	embryonic_primitive,vascular_endothelial	MUC1	155185824	19225	KRTCAP2	155173301	6702
chr1	155166600	NA	NA	0.6707	placental,vascular_endothelial	MUC1	155185824	19025	KRTCAP2	155173301	6502
chr1	155167000	NA	NA	0.647	embryonic_primitive,lymphoid,neural	MUC1	155185824	18625	KRTCAP2	155173301	6102
chr1	155193000	NA	0.1265	NA	embryonic_primitive,lymphoid	MUC1	155185824	86	MUC1	155192842	158
chr1	155209600	NA	0.2525	NA	embryonic_primitive	MUC1	155185824	16686	MTX1	155208805	795
chr1	155250200	NA	0.4309	NA	myeloid_erythroid	GBA	155234452	5574	FAM189B	155254876	4477
chr1	155273800	NA	NA	0.4097	organ_developmental_renal	PKLR	155289293	15294	CLK2	155270976	2824
chr1	155514600	NA	0.6058	NA	myeloid_erythroid	ASH1L	155335263	0	ASH1L	155521518	6719
chr1	155536200	NA	NA	0.6285	cardiac,digestive	ASH1L	155335263	0	ASH1L	155521518	14682
chr1	155598800	NA	NA	0.628	lymphoid,pulmonary_developmental	MSTO1	155610170	11171	MSTO1	155610249	11250
chr1	155687400	NA	NA	0.217	.	YY1AP1	155659442	0	YY1AP1	155688975	1376
chr1	155859000	NA	0.4215	NA	stromal_a	RIT1	155897808	38609	SYT11	155859762	563
chr1	155910800	NA	0.3577	NA	embryonic_primitive,stromal_b	RIT1	155897808	0	RIT1	155910884	0
chr1	155971200	NA	0.8562	NA	.	ARHGEF2	155946839	0	ARHGEF2	155979521	8122
chr1	155975400	NA	0.27	NA	cardiac,myeloid_erythroid,neural	ARHGEF2	155946839	0	ARHGEF2	155979521	3922
chr1	155976400	NA	NA	0.209	lymphoid,musculoskeletal	ARHGEF2	155946839	0	ARHGEF2	155979521	2922
chr1	156082000	NA	0.1475	NA	neural	LMNA	156082546	347	MEX3A	156081997	3
chr1	156105800	NA	NA	0.8828	cancer_epithelial	LMNA	156082546	0	LMNA	156114919	8920
chr1	156106000	NA	NA	0.6043	cancer_epithelial,embryonic_primitive	LMNA	156082546	0	LMNA	156114919	8720
chr1	156126400	0.2948	0.4976	NA	stromal_a	LMNA	156082546	0	LMNA	156114919	11481
chr1	156130200	0.7205	NA	NA	myeloid_erythroid,stromal_a	LMNA	156082546	0	LMNA	156114919	15281
chr1	156146400	NA	0.513	NA	embryonic_primitive,neural	SEMA4A	156149672	3073	SEMA4A	156154579	7980
chr1	156161400	NA	NA	0.5353	tissue_invariant	SEMA4A	156149672	0	SEMA4A	156154579	6821
chr1	156422600	0.5048	NA	NA	embryonic_primitive	NAXE	156591776	168977	C1orf61	156421573	1027
chr1	156431400	NA	NA	0.4047	embryonic_primitive	NAXE	156591776	160177	C1orf61	156421573	9827
chr1	156435200	NA	0.4188	NA	neural	NAXE	156591776	156377	C1orf61	156421573	13627
chr1	156437000	NA	NA	0.3498	.	NAXE	156591776	154577	C1orf61	156421573	15427
chr1	156437400	0.4517	NA	NA	neural	NAXE	156591776	154177	C1orf61	156421573	15827
chr1	156437600	NA	0.3568	NA	neural	NAXE	156591776	153977	C1orf61	156421573	16027
chr1	156439800	NA	0.4472	NA	embryonic_primitive	NAXE	156591776	151777	C1orf61	156421573	18227
chr1	156440200	NA	0.395	NA	neural	NAXE	156591776	151377	C1orf61	156421573	18627
chr1	156442200	NA	NA	0.8506	embryonic_primitive,lymphoid	NAXE	156591776	149377	C1orf61	156421573	20627
chr1	156456200	0.664	NA	NA	cancer_epithelial,placental	NAXE	156591776	135377	MEF2D	156483291	26892
chr1	156490200	NA	0.5362	NA	embryonic_primitive,myeloid_erythroid	NAXE	156591776	101377	MEF2D	156483291	6909
chr1	156499000	NA	NA	0.301	embryonic_primitive,organ_developmental_renal,stromal_b	NAXE	156591776	92577	MEF2D	156483291	15709
chr1	156503000	NA	0.6004	NA	lymphoid,stromal_a	NAXE	156591776	88577	MEF2D	156483291	19709
chr1	156524400	NA	NA	0.406	cardiac,neural,organ_developmental_renal	NAXE	156591776	67177	MEF2D	156483291	41109
chr1	156584000	0.673	NA	NA	organ_developmental_renal,tissue_invariant	NAXE	156591776	7577	TTC24	156581365	2635
chr1	156591200	NA	NA	0.5698	placental	NAXE	156591776	377	NAXE	156591805	406
chr1	156608200	NA	NA	0.444	embryonic_primitive	NAXE	156591776	8383	GPATCH4	156601438	6762
chr1	156616600	NA	0.566	NA	organ_developmental_renal	NAXE	156591776	16783	HAPLN2	156623491	6692
chr1	156630000	0.7847	NA	NA	placental	NAXE	156591776	30183	HAPLN2	156623491	6509
chr1	156643400	0.617	NA	NA	embryonic_primitive,musculoskeletal,neural	NAXE	156591776	43583	BCAN	156646055	2456
chr1	156644000	0.454	NA	NA	.	NAXE	156591776	44183	BCAN	156646055	1856
chr1	156647000	0.6569	NA	NA	embryonic_primitive	NAXE	156591776	47183	BCAN	156646055	945
chr1	156659600	NA	NA	0.838	cardiac,digestive,myeloid_erythroid	NAXE	156591776	59783	BCAN	156646055	13545
chr1	156676400	NA	0.6662	0.601	musculoskeletal,stromal_b	NAXE	156591776	76583	NES	156677263	664
chr1	156690000	NA	0.3912	NA	organ_developmental_renal	PRCC	156767535	77336	NES	156677263	12737
chr1	156691800	NA	NA	0.348	embryonic_primitive,renal_cancer	PRCC	156767535	75536	CRABP2	156705445	13446
chr1	156692800	NA	0.5074	NA	cancer_epithelial	PRCC	156767535	74536	CRABP2	156705445	12446
chr1	156693200	NA	NA	0.4398	embryonic_primitive,musculoskeletal	PRCC	156767535	74136	CRABP2	156705445	12046
chr1	156747800	NA	NA	0.3267	cardiac	PRCC	156767535	19536	HDGF	156752362	4363
chr1	156768400	NA	NA	0.4395	renal_cancer,vascular_endothelial	PRCC	156767535	0	PRCC	156767772	628
chr1	156768600	NA	0.4133	NA	.	PRCC	156767535	0	PRCC	156767772	828
chr1	156861400	NA	0.7465	NA	embryonic_primitive,neural	NTRK1	156815750	0	INSRR	156858620	2780
chr1	156866400	NA	0.6975	NA	myeloid_erythroid,neural	NTRK1	156815750	0	INSRR	156858620	7780
chr1	156890200	NA	NA	0.4643	tissue_invariant	NTRK1	156815750	8351	PEAR1	156903927	13528
chr1	156891800	0.3649	NA	0.4659	embryonic_primitive	NTRK1	156815750	9951	PEAR1	156903927	11928
chr1	156923000	NA	NA	0.3665	embryonic_primitive	NTRK1	156815750	41151	LRRC71	156920804	2196
chr1	156924800	NA	0.5325	NA	embryonic_primitive,organ_developmental_renal	NTRK1	156815750	42951	LRRC71	156920804	3996
chr1	157046800	NA	0.5426	NA	embryonic_primitive,placental	NTRK1	156815750	164951	ARHGEF11	157044329	2471
chr1	157074600	NA	0.7211	NA	myeloid_erythroid	NTRK1	156815750	192751	ETV3L	157099522	24723
chr1	157163600	NA	0.3743	NA	embryonic_primitive,tissue_invariant	NTRK1	156815750	281751	ETV3	157136351	27249
chr1	157170800	NA	0.894	NA	embryonic_primitive	NTRK1	156815750	288951	ETV3	157136351	34449
chr1	157377200	NA	0.4373	NA	embryonic_primitive,myeloid_erythroid	NTRK1	156815750	495351	FCRL5	157552361	174962
chr1	157380400	NA	0.319	NA	myeloid_erythroid	NTRK1	156815750	498551	FCRL5	157552361	171762
chr1	157580200	NA	0.4357	NA	stromal_b,tissue_invariant	NTRK1	156815750	698351	FCRL4	157597943	17544
chr1	157956800	NA	0.392	NA	myeloid_erythroid	SPTA1	158610498	653499	KIRREL1	157993677	36678
chr1	157994400	0.5187	NA	NA	embryonic_primitive,lymphoid,organ_developmental_renal	SPTA1	158610498	615899	KIRREL1	157993677	723
chr1	158125000	NA	0.4125	NA	tissue_invariant	SPTA1	158610498	485299	CD1D	158181102	55903
chr1	158248000	0.412	NA	NA	lymphoid,myeloid_erythroid	SPTA1	158610498	362299	CD1A	158248387	188
chr1	158654800	NA	NA	0.6577	myeloid_erythroid	SPTA1	158610498	0	SPTA1	158686516	31517
chr1	158819800	NA	0.4717	NA	myeloid_erythroid	SPTA1	158610498	133086	MNDA	158842154	22155
chr1	159009000	NA	NA	0.4708	lymphoid,renal_cancer,stromal_b	ACKR1	159204875	195676	IFI16	159014681	5482
chr1	159015800	NA	NA	0.323	.	ACKR1	159204875	188876	IFI16	159014681	1119
chr1	159141800	NA	NA	0.6075	embryonic_primitive,stromal_b	ACKR1	159204875	62876	CADM3	159171766	29767
chr1	159595000	0.433	NA	NA	myeloid_erythroid,vascular_endothelial	APCS	159587826	6136	APCS	159587922	7078
chr1	159800200	0.557	NA	NA	lymphoid	APCS	159587826	211336	FCRL6	159800598	199
chr1	159891600	NA	0.3335	NA	tissue_invariant	PIGM	160024953	133154	CFAP45	159900097	8298
chr1	159922200	0.512	NA	0.5288	placental,pulmonary_developmental	PIGM	160024953	102554	TAGLN2	159923469	1070
chr1	160006600	NA	NA	0.9213	myeloid_erythroid	PIGM	160024953	18154	PIGM	160031738	24939
chr1	160047000	NA	0.772	NA	lymphoid	KCNJ10	160037467	0	KCNJ10	160042531	4469
chr1	160081400	0.5208	NA	NA	stromal_b	KCNJ10	160037467	11241	KCNJ9	160084031	2432
chr1	160081600	NA	0.4807	NA	placental	KCNJ10	160037467	11441	KCNJ9	160084031	2232
chr1	160085800	NA	NA	0.5176	embryonic_primitive	KCNJ10	160037467	15641	KCNJ9	160084031	1769
chr1	160099400	NA	NA	0.368	myeloid_erythroid	ATP1A2	160115759	16160	IGSF8	160098471	929
chr1	160101400	0.503	NA	NA	cardiac,renal_cancer	ATP1A2	160115759	14160	IGSF8	160098471	2929
chr1	160193200	NA	0.315	NA	tissue_invariant	CASQ1	160190575	0	CASQ1	160190752	2448
chr1	160375800	NA	NA	0.601	neural	NCSTN	160343328	16852	NHLH1	160370732	5068
chr1	160376000	NA	0.738	NA	embryonic_primitive,neural	NCSTN	160343328	17052	NHLH1	160370732	5268
chr1	160568000	NA	NA	0.531	embryonic_primitive,pulmonary_developmental	VANGL2	160400564	139327	CD84	160579436	11237
chr1	160579400	NA	NA	0.4585	lymphoid	VANGL2	160400564	150727	CD84	160579436	0
chr1	160639800	NA	NA	0.691	vascular_endothelial	CD244	160830160	190161	SLAMF1	160646944	6945
chr1	160707800	0.563	NA	NA	placental	CD244	160830160	122161	CD48	160711762	3763
chr1	161013400	NA	0.443	NA	lymphoid,placental	USF1	161039251	25652	F11R	161021072	7473
chr1	161020000	NA	0.6328	NA	vascular_endothelial	USF1	161039251	19052	F11R	161021072	873
chr1	161039200	NA	NA	0.3875	digestive,myeloid_erythroid	USF1	161039251	0	TSTD1	161038888	312
chr1	161192600	0.3115	NA	NA	stromal_b	NDUFS2	161199315	6516	ADAMTS4	161198626	5827
chr1	161227400	0.2237	0.281	NA	tissue_invariant	APOA2	161222292	3773	TOMM40L	161226490	910
chr1	161259200	0.4034	NA	NA	neural	APOA2	161222292	35573	PCP4L1	161258975	225
chr1	161367800	NA	0.572	NA	digestive,tissue_invariant	SDHC	161314376	0	CFAP126	161367867	0
chr1	161404200	NA	NA	0.9153	myeloid_erythroid	SDHC	161314376	28861	CFAP126	161367867	36333
chr1	161427600	NA	NA	0.8522	embryonic_primitive,myeloid_erythroid	SDHC	161314376	52261	CFAP126	161367867	59733
chr1	161442000	0.5998	NA	NA	.	FCGR2A	161505430	63231	FCGR2A	161505468	63269
chr1	161442200	0.6719	NA	NA	.	FCGR2A	161505430	63031	FCGR2A	161505468	63069
chr1	161442600	0.7354	NA	NA	.	FCGR2A	161505430	62631	FCGR2A	161505468	62669
chr1	161443000	0.6183	NA	NA	.	FCGR2A	161505430	62231	FCGR2A	161505468	62269
chr1	161448400	NA	0.6746	NA	.	FCGR2A	161505430	56831	FCGR2A	161505468	56869
chr1	161449200	0.6277	NA	NA	.	FCGR2A	161505430	56031	FCGR2A	161505468	56069
chr1	161450000	NA	NA	0.7597	.	FCGR2A	161505430	55231	FCGR2A	161505468	55269
chr1	161450200	NA	NA	0.6912	.	FCGR2A	161505430	55031	FCGR2A	161505468	55069
chr1	161450400	NA	0.7507	NA	.	FCGR2A	161505430	54831	FCGR2A	161505468	54869
chr1	161451600	NA	NA	0.8747	.	FCGR2A	161505430	53631	FCGR2A	161505468	53669
chr1	161454200	NA	0.8067	NA	.	FCGR2A	161505430	51031	FCGR2A	161505468	51069
chr1	161456400	NA	0.717	NA	.	FCGR2A	161505430	48831	FCGR2A	161505468	48869
chr1	161456600	NA	NA	0.6641	.	FCGR2A	161505430	48631	FCGR2A	161505468	48669
chr1	161456800	NA	0.7696	NA	.	FCGR2A	161505430	48431	FCGR2A	161505468	48469
chr1	161457000	NA	NA	0.727	.	FCGR2A	161505430	48231	FCGR2A	161505468	48269
chr1	161457400	NA	0.8012	NA	vascular_endothelial	FCGR2A	161505430	47831	FCGR2A	161505468	47869
chr1	161457600	NA	NA	0.8428	.	FCGR2A	161505430	47631	FCGR2A	161505468	47669
chr1	161458200	NA	0.7203	NA	.	FCGR2A	161505430	47031	FCGR2A	161505468	47069
chr1	161458400	NA	0.8345	NA	.	FCGR2A	161505430	46831	FCGR2A	161505468	46869
chr1	161459000	NA	0.8499	NA	.	FCGR2A	161505430	46231	FCGR2A	161505468	46269
chr1	161461600	NA	0.8511	NA	.	FCGR2A	161505430	43631	FCGR2A	161505468	43669
chr1	161463200	NA	0.7124	NA	.	FCGR2A	161505430	42031	FCGR2A	161505468	42069
chr1	161463800	NA	0.7596	NA	.	FCGR2A	161505430	41431	FCGR2A	161505468	41469
chr1	161464000	NA	0.5719	NA	.	FCGR2A	161505430	41231	FCGR2A	161505468	41269
chr1	161464400	NA	0.7096	NA	.	FCGR2A	161505430	40831	FCGR2A	161505468	40869
chr1	161465000	NA	NA	0.7223	.	FCGR2A	161505430	40231	FCGR2A	161505468	40269
chr1	161465200	NA	0.7208	NA	.	FCGR2A	161505430	40031	FCGR2A	161505468	40069
chr1	161465600	NA	NA	0.8159	.	FCGR2A	161505430	39631	FCGR2A	161505468	39669
chr1	161465800	NA	NA	0.7352	.	FCGR2A	161505430	39431	FCGR2A	161505468	39469
chr1	161470200	0.4734	NA	NA	.	FCGR2A	161505430	35031	FCGR2A	161505468	35069
chr1	161471200	0.3997	NA	NA	.	FCGR2A	161505430	34031	FCGR2A	161505468	34069
chr1	161471800	0.6893	NA	NA	.	FCGR2A	161505430	33431	FCGR2A	161505468	33469
chr1	161491600	NA	0.5263	NA	myeloid_erythroid,neural	FCGR2A	161505430	13631	FCGR2A	161505468	13669
chr1	161525400	0.7234	NA	NA	myeloid_erythroid	FCGR2A	161505430	1353	HSPA6	161524659	741
chr1	161529800	0.4528	NA	0.5866	myeloid_erythroid	FCGR2A	161505430	5753	HSPA6	161524659	5141
chr1	161531400	NA	NA	0.467	neural	FCGR2A	161505430	7353	HSPA6	161524659	6741
chr1	161561400	0.5475	NA	NA	lymphoid	FCGR3A	161541759	10664	FCGR3A	161550050	11350
chr1	161571800	NA	0.6567	NA	.	FCGR3A	161541759	21064	FCGR3A	161550050	21750
chr1	161580000	NA	0.5748	NA	.	FCGR3A	161541759	29264	FCGR3A	161550050	29950
chr1	161580200	NA	NA	0.3003	.	FCGR3A	161541759	29464	FCGR3A	161550050	30150
chr1	161621000	NA	NA	0.4567	stromal_b	FCGR2B	161647243	26044	FCGR3B	161631093	9894
chr1	161622000	0.297	NA	0.3135	lymphoid	FCGR2B	161647243	25044	FCGR3B	161631093	8894
chr1	161661800	NA	NA	0.4355	.	FCGR2B	161647243	0	FCGR2B	161663242	1243
chr1	161727800	NA	0.3075	NA	embryonic_primitive,organ_developmental_renal,stromal_b	ATF6	161766320	38321	FCRLB	161722673	5127
chr1	161741600	0.3507	NA	NA	tissue_invariant	ATF6	161766320	24521	DUSP12	161749802	8003
chr1	161766800	NA	NA	0.2037	lymphoid	ATF6	161766320	0	ATF6	161766361	439
chr1	161771200	NA	NA	0.4895	lymphoid	ATF6	161766320	0	ATF6	161766361	4839
chr1	161948800	NA	NA	0.6387	organ_developmental_renal	ATF6	161766320	0	OLFML2B	162023429	74430
chr1	161954200	NA	NA	0.708	myeloid_erythroid	ATF6	161766320	0	OLFML2B	162023429	69030
chr1	162003800	NA	NA	0.4837	myeloid_erythroid,stromal_a	ATF6	161766320	39731	OLFML2B	162023429	19430
chr1	162069200	NA	NA	0.4166	myeloid_erythroid,tissue_invariant	NOS1AP	162069691	292	NOS1AP	162070178	779
chr1	162070800	0.498	NA	NA	embryonic_primitive	NOS1AP	162069691	0	NOS1AP	162070178	622
chr1	162372800	NA	0.4374	NA	digestive,myeloid_erythroid,renal_cancer	NOS1AP	162069691	2326	SPATA46	162376789	3790
chr1	162389200	NA	0.574	NA	neural	NOS1AP	162069691	18726	C1orf226	162378914	10286
chr1	162389600	NA	0.5295	NA	embryonic_primitive,renal_cancer	NOS1AP	162069691	19126	C1orf226	162378914	10686
chr1	162822800	0.4227	NA	NA	embryonic_primitive,lymphoid,vascular_endothelial	DDR2	162630863	35396	HSD17B7	162790801	31999
chr1	163071800	NA	0.328	NA	stromal_a	RGS5	163142299	70300	RGS4	163068935	2865
chr1	163410000	NA	NA	0.324	tissue_invariant	RGS5	163142299	88210	NUF2	163326052	83948
chr1	163439400	NA	0.8577	NA	neural	RGS5	163142299	117610	NUF2	163326052	113348
chr1	163439600	0.4033	NA	NA	neural	RGS5	163142299	117810	NUF2	163326052	113548
chr1	164320800	0.6316	NA	NA	neural,tissue_invariant	PBX1	164559184	238185	PBX1	164559823	238824
chr1	164720600	NA	NA	0.2505	myeloid_erythroid	PBX1	164559184	0	PBX1	164559823	160777
chr1	164721000	NA	0.5728	NA	myeloid_erythroid,stromal_b	PBX1	164559184	0	PBX1	164559823	161177
chr1	165114600	NA	0.4085	NA	vascular_endothelial	LMX1A	165201867	87068	LMX1A	165355558	240759
chr1	165288400	0.6486	NA	NA	embryonic_primitive,musculoskeletal	LMX1A	165201867	0	LMX1A	165355558	66959
chr1	165369200	0.623	NA	0.7233	embryonic_primitive	LMX1A	165201867	12486	LMX1A	165355558	13642
chr1	165369600	0.5463	NA	NA	.	LMX1A	165201867	12886	LMX1A	165355558	14042
chr1	165371600	NA	NA	0.536	myeloid_erythroid,tissue_invariant	LMX1A	165201867	14886	LMX1A	165355558	16042
chr1	165408600	0.466	NA	NA	embryonic_primitive	LMX1A	165201867	51886	RXRG	165444892	36093
chr1	165440600	0.257	NA	NA	.	LMX1A	165201867	83886	RXRG	165444892	4093
chr1	165527400	NA	0.6235	NA	digestive,myeloid_erythroid	LMX1A	165201867	170686	LRRC52	165544297	16698
chr1	165532200	NA	0.9374	NA	.	LMX1A	165201867	175486	LRRC52	165544297	11898
chr1	165597400	NA	NA	0.8074	lymphoid,musculoskeletal	TMCO1	165724291	126692	MGST3	165649848	52249
chr1	165597600	NA	0.4423	NA	lymphoid,musculoskeletal,neural	TMCO1	165724291	126492	MGST3	165649848	52049
chr1	165597800	NA	NA	0.1695	lymphoid,myeloid_erythroid,neural,renal_cancer,tissue_invariant	TMCO1	165724291	126292	MGST3	165649848	51849
chr1	165718200	NA	0.5437	NA	lymphoid,placental	TMCO1	165724291	5892	ALDH9A1	165698557	19643
chr1	165854200	NA	NA	0.7745	stromal_a	TMCO1	165724291	85279	UCK2	165827834	26366
chr1	165875800	0.507	NA	NA	digestive	TMCO1	165724291	106879	UCK2	165827834	47966
chr1	165928200	NA	NA	0.4467	tissue_invariant	TMCO1	165724291	159279	UCK2	165827834	100366
chr1	165949200	NA	NA	0.5597	neural	TMCO1	165724291	180279	UCK2	165827834	121366
chr1	166081000	NA	0.563	NA	embryonic_primitive,musculoskeletal	TMCO1	165724291	312079	FAM78B	166166247	85048
chr1	166089800	0.5872	NA	NA	embryonic_primitive	TMCO1	165724291	320879	FAM78B	166166247	76248
chr1	166140400	NA	0.541	NA	organ_developmental_renal	TMCO1	165724291	371479	FAM78B	166166247	25648
chr1	166167400	NA	NA	0.5312	neural	TMCO1	165724291	398479	FAM78B	166166247	1153
chr1	167105200	NA	0.8705	NA	myeloid_erythroid	CD247	167430640	325241	DUSP27	167094850	10350
chr1	167105600	NA	0.7646	NA	musculoskeletal,organ_developmental_renal	CD247	167430640	324841	DUSP27	167094850	10750
chr1	167329400	0.645	NA	NA	embryonic_primitive	CD247	167430640	101041	POU2F1	167220898	108502
chr1	167447800	0.504	NA	0.5475	lymphoid,renal_cancer	CD247	167430640	0	CD247	167518464	70465
chr1	167448000	NA	NA	0.4213	embryonic_primitive	CD247	167430640	0	CD247	167518464	70265
chr1	167489000	0.6117	NA	NA	neural	CD247	167430640	0	CD247	167518464	29265
chr1	167556000	NA	0.383	NA	digestive	CD247	167430640	37391	CREG1	167553740	2260
chr1	167600200	NA	0.239	NA	lymphoid,renal_cancer	CD247	167430640	81591	RCSD1	167630424	30025
chr1	167601600	NA	NA	0.6475	digestive,lymphoid	CD247	167430640	82991	RCSD1	167630424	28625
chr1	167601800	NA	NA	0.597	digestive	CD247	167430640	83191	RCSD1	167630424	28425
chr1	167627600	NA	NA	0.48	lymphoid	CD247	167430640	108991	RCSD1	167630424	2625
chr1	167637800	0.5218	NA	NA	myeloid_erythroid	CD247	167430640	119191	RCSD1	167630424	7376
chr1	167753200	NA	0.6035	NA	lymphoid,renal_cancer,stromal_b	ADCY10	167809080	55681	MPZL1	167722152	31048
chr1	167805200	NA	0.479	NA	lymphoid,myeloid_erythroid,stromal_b	ADCY10	167809080	3681	MPZL1	167722152	83048
chr1	168085000	NA	0.4976	NA	embryonic_primitive,musculoskeletal,tissue_invariant	ADCY10	167809080	168612	GPR161	168137420	52221
chr1	168227200	NA	NA	0.514	cancer_epithelial,lymphoid	TBX19	168280877	53478	SFT2D2	168226080	1120
chr1	168348400	0.5527	NA	0.6795	lymphoid	TBX19	168280877	33975	TBX19	168281091	67309
chr1	169044600	NA	NA	0.3665	lymphoid	ATP1B1	169106690	61891	ATP1B1	169106830	62031
chr1	169109800	NA	NA	0.65	digestive	ATP1B1	169106690	0	ATP1B1	169106830	2970
chr1	169217600	0.6275	NA	NA	myeloid_erythroid	ATP1B1	169106690	84882	ATP1B1	169106830	110770
chr1	169309400	NA	0.579	NA	myeloid_erythroid	SLC19A2	169463909	154310	NME7	169367709	58110
chr1	169309600	NA	0.4885	NA	lymphoid	SLC19A2	169463909	154110	NME7	169367709	57910
chr1	169460000	NA	NA	0.5377	stromal_b	SLC19A2	169463909	3710	SLC19A2	169485765	25566
chr1	169528800	NA	NA	0.5163	lymphoid,myeloid_erythroid,renal_cancer	F5	169511951	0	SLC19A2	169485765	43035
chr1	169550200	NA	0.5675	NA	lymphoid,tissue_invariant	F5	169511951	0	F5	169586385	35986
chr1	169693200	NA	0.4555	NA	lymphoid	F5	169511951	106571	SELL	169711497	18098
chr1	169712200	NA	NA	0.342	tissue_invariant	F5	169511951	125571	SELL	169711497	703
chr1	170074000	NA	0.7244	NA	pulmonary_developmental,tissue_invariant	GORAB	170532122	457923	KIFAP3	170074466	267
chr1	170248000	NA	NA	0.5275	stromal_b	GORAB	170532122	283923	METTL11B	170146108	101892
chr1	170591400	NA	NA	0.6237	digestive,neural	GORAB	170532122	37567	GORAB	170532149	59251
chr1	170660600	NA	0.5235	NA	neural	PRRX1	170662728	1929	PRRX1	170664219	3420
chr1	170666600	NA	NA	0.7075	embryonic_primitive,stromal_b	PRRX1	170662728	0	PRRX1	170664219	2381
chr1	170669800	NA	0.3724	NA	embryonic_primitive,neural	PRRX1	170662728	0	PRRX1	170664219	5581
chr1	170670800	NA	NA	0.4742	neural,stromal_b	PRRX1	170662728	0	PRRX1	170664219	6581
chr1	170671000	0.1993	NA	NA	neural,stromal_b	PRRX1	170662728	0	PRRX1	170664219	6781
chr1	171251200	NA	NA	0.6362	embryonic_primitive	FMO3	171090873	133382	FMO1	171258076	6677
chr1	171286400	NA	NA	0.329	digestive,stromal_b	FMO3	171090873	168582	FMO1	171258076	28324
chr1	171486600	NA	NA	0.4858	lymphoid,stromal_a,stromal_b	MYOC	171635417	148618	PRRC2C	171512089	25290
chr1	171644800	0.6628	NA	NA	musculoskeletal,organ_developmental_renal	MYOC	171635417	0	MYOC	171652610	7611
chr1	171645200	0.5162	NA	NA	musculoskeletal,organ_developmental_renal	MYOC	171635417	0	MYOC	171652610	7211
chr1	171741200	NA	0.4458	NA	placental,tissue_invariant	EEF1AKNMT	171781660	40261	VAMP4	171738413	2787
chr1	171842600	NA	0.5638	NA	cardiac,neural,tissue_invariant	EEF1AKNMT	171781660	44885	DNM3	171841657	943
chr1	172109400	0.7047	NA	NA	musculoskeletal	EEF1AKNMT	171781660	311685	DNM3	171841657	267743
chr1	172358800	NA	0.5115	NA	cardiac,stromal_a	PIGC	172441457	82458	C1orf105	172420886	61887
chr1	172381000	NA	0.443	NA	lymphoid	PIGC	172441457	60258	C1orf105	172420886	39687
chr1	172662800	NA	0.5197	NA	stromal_a	FASLG	172659008	0	FASLG	172659202	3598
chr1	172697600	NA	0.4765	NA	lymphoid	FASLG	172659008	30725	FASLG	172659202	38398
chr1	172746000	NA	0.3293	NA	renal_cancer,stromal_b	FASLG	172659008	79125	FASLG	172659202	86798
chr1	172826200	NA	0.759	NA	tissue_invariant	FASLG	172659008	159325	FASLG	172659202	166998
chr1	172934000	NA	0.5455	NA	cardiac,stromal_a	TNFSF4	173183729	249530	TNFSF18	173050961	116762
chr1	173018000	NA	0.411	NA	myeloid_erythroid	TNFSF4	173183729	165530	TNFSF18	173050961	32762
chr1	173051000	NA	0.621	NA	tissue_invariant	TNFSF4	173183729	132530	TNFSF18	173050961	39
chr1	173206800	0.179	NA	NA	placental,stromal_b	TNFSF4	173183729	0	TNFSF4	173207175	176
chr1	173207000	NA	NA	0.3395	musculoskeletal,placental,stromal_b	TNFSF4	173183729	0	TNFSF4	173207175	0
chr1	173429800	NA	NA	0.464	tissue_invariant	TNFSF4	173183729	0	PRDX6	173477398	47399
chr1	173714600	NA	0.347	NA	tissue_invariant	DARS2	173824673	109874	KLHL20	173716044	1245
chr1	174206600	NA	0.5945	NA	cardiac	RC3H1	173931084	184244	RABGAP1L	174219158	12359
chr1	174744000	NA	0.6705	NA	tissue_invariant	MRPS14	175012958	268759	CACYBP	175000181	255982
chr1	174799600	NA	NA	0.4245	tissue_invariant	MRPS14	175012958	213159	CACYBP	175000181	200382
chr1	174800000	NA	0.5022	NA	tissue_invariant	MRPS14	175012958	212759	CACYBP	175000181	199982
chr1	174969000	0.4433	NA	NA	digestive	MRPS14	175012958	43759	CACYBP	175000181	30982
chr1	175072600	0.7877	NA	NA	stromal_a,tissue_invariant	MRPS14	175012958	49146	TNN	175077419	4620
chr1	175193200	NA	NA	0.8115	embryonic_primitive,myeloid_erythroid	MRPS14	175012958	169746	KIAA0040	175161012	32188
chr1	175481200	NA	NA	0.211	stromal_b	MRPS14	175012958	457746	TNR	175406713	74487
chr1	176205800	NA	0.3413	NA	stromal_b	MRPS14	175012958	1182346	COP1	176206977	978
chr1	176552800	0.309	NA	NA	neural	MRPS14	175012958	1529346	PAPPA2	176556323	3324
chr1	176553000	NA	0.675	NA	neural	MRPS14	175012958	1529546	PAPPA2	176556323	3124
chr1	177171600	0.4657	NA	NA	neural,stromal_b	MRPS14	175012958	2148146	ASTN1	177164675	6925
chr1	177732200	NA	0.5688	NA	myeloid_erythroid	NPHS2	179550539	1818140	CRYZL2P-SEC16B	177967980	235581
chr1	178067400	NA	NA	0.5872	myeloid_erythroid	NPHS2	179550539	1482940	RASAL2	178094493	26894
chr1	178094800	0.715	NA	0.8137	digestive,renal_cancer,tissue_invariant	NPHS2	179550539	1455540	RASAL2	178094493	307
chr1	178300000	NA	NA	0.2303	tissue_invariant	NPHS2	179550539	1250340	RASAL2	178094493	205507
chr1	178450200	NA	0.4285	NA	myeloid_erythroid	NPHS2	179550539	1100140	TEX35	178513189	62790
chr1	178541800	NA	NA	0.4862	myeloid_erythroid	NPHS2	179550539	1008540	TEX35	178513189	28611
chr1	178974000	NA	NA	0.662	lymphoid	NPHS2	179550539	576340	FAM20B	179043848	69649
chr1	179083000	0.3973	NA	NA	embryonic_primitive,stromal_b	NPHS2	179550539	467340	TOR3A	179082129	871
chr1	179141600	0.829	NA	NA	embryonic_primitive,vascular_endothelial	NPHS2	179550539	408740	TOR3A	179082129	59471
chr1	179294200	NA	NA	0.1635	lymphoid	NPHS2	179550539	256140	SOAT1	179302685	8286
chr1	179365400	NA	0.504	NA	musculoskeletal,stromal_b,vascular_endothelial	NPHS2	179550539	184940	AXDND1	179366510	911
chr1	179369800	NA	0.4	NA	tissue_invariant	NPHS2	179550539	180540	AXDND1	179366510	3290
chr1	179591400	0.5228	NA	NA	embryonic_primitive	NPHS2	179550539	15414	TDRD5	179592616	1017
chr1	179706400	NA	NA	0.4955	tissue_invariant	NPHS2	179550539	130414	FAM163A	179813098	106499
chr1	179742400	0.6613	NA	NA	placental	TOR1AIP1	179882042	139443	FAM163A	179813098	70499
chr1	179810000	NA	0.398	NA	tissue_invariant	TOR1AIP1	179882042	71843	FAM163A	179813098	2899
chr1	179814400	NA	0.3955	NA	musculoskeletal,renal_cancer	TOR1AIP1	179882042	67443	FAM163A	179813098	1302
chr1	179815600	NA	0.2875	NA	organ_developmental_renal,stromal_b	TOR1AIP1	179882042	66243	FAM163A	179813098	2502
chr1	179883400	NA	0.0705	NA	cardiac,lymphoid	TOR1AIP1	179882042	0	TOR1AIP1	179882503	897
chr1	179953600	NA	NA	0.4173	lymphoid	TOR1AIP1	179882042	33524	CEP350	179986182	32383
chr1	180228600	NA	0.2855	NA	neural,organ_developmental_renal	LHX4	180228372	0	LHX4	180230530	1731
chr1	180236400	NA	0.4495	NA	neural	LHX4	180228372	0	LHX4	180230530	5870
chr1	180239000	NA	NA	0.378	.	LHX4	180228372	0	LHX4	180230530	8470
chr1	180239600	NA	NA	0.492	embryonic_primitive,organ_developmental_renal	LHX4	180228372	0	LHX4	180230530	9070
chr1	180482400	NA	0.2243	NA	cardiac,tissue_invariant	XPR1	180632022	149423	ACBD6	180502265	19666
chr1	180913400	NA	0.6743	NA	organ_developmental_renal	XPR1	180632022	23122	KIAA1614	180913244	156
chr1	180953400	NA	NA	0.7729	cancer_epithelial,lymphoid,myeloid_erythroid	XPR1	180632022	63122	KIAA1614	180913244	40156
chr1	180953800	NA	0.8448	NA	embryonic_primitive,lymphoid	XPR1	180632022	63522	KIAA1614	180913244	40556
chr1	180954400	NA	0.8193	NA	digestive,tissue_invariant	XPR1	180632022	64122	KIAA1614	180913244	41156
chr1	180981600	0.6213	NA	NA	lymphoid	XPR1	180632022	91322	STX6	181022672	40873
chr1	181062400	NA	0.4565	NA	lymphoid,myeloid_erythroid	XPR1	180632022	172122	IER5	181088903	26304
chr1	181153000	NA	0.7371	NA	tissue_invariant	CACNA1E	181317712	164513	IER5	181088903	64097
chr1	181315000	NA	NA	0.9065	embryonic_primitive,neural	CACNA1E	181317712	2513	CACNA1E	181483745	168546
chr1	181315200	NA	NA	0.5252	embryonic_primitive,neural	CACNA1E	181317712	2313	CACNA1E	181483745	168346
chr1	181485200	NA	0.5138	NA	neural	CACNA1E	181317712	0	CACNA1E	181483745	1455
chr1	181675800	NA	NA	0.2895	neural	CACNA1E	181317712	0	CACNA1E	181483745	192055
chr1	182029200	NA	NA	0.582	cardiac,neural,placental,tissue_invariant	CACNA1E	181317712	221117	ZNF648	182058009	28610
chr1	182084000	NA	NA	0.9495	myeloid_erythroid	CACNA1E	181317712	275917	ZNF648	182058009	25991
chr1	182084800	NA	NA	0.3457	cancer_epithelial,cardiac,tissue_invariant	CACNA1E	181317712	276717	ZNF648	182058009	26791
chr1	182114000	0.6605	NA	NA	cardiac,embryonic_primitive	GLUL	182378093	263894	ZNF648	182058009	55991
chr1	182430800	NA	NA	0.4435	lymphoid,myeloid_erythroid	GLUL	182378093	38595	RGSL1	182450166	19167
chr1	182446200	NA	NA	0.323	cardiac,lymphoid,stromal_a	GLUL	182378093	53995	RGSL1	182450166	3767
chr1	182595800	NA	NA	0.382	embryonic_primitive	RNASEL	182573634	6516	RGS16	182604258	8259
chr1	182632800	NA	0.4455	NA	lymphoid	RNASEL	182573634	43516	RGS16	182604258	28542
chr1	182795600	NA	NA	0.5497	myeloid_erythroid	RNASEL	182573634	206316	NPL	182794372	1228
chr1	182838800	NA	0.5998	NA	tissue_invariant	RNASEL	182573634	249516	DHX9	182842567	3568
chr1	182952600	NA	NA	0.8509	musculoskeletal,organ_developmental_renal	LAMC2	183186264	233465	SHCBP1L	182953132	333
chr1	182962600	NA	0.3345	NA	tissue_invariant	LAMC2	183186264	223465	SHCBP1L	182953132	9468
chr1	183022200	NA	0.4795	NA	embryonic_primitive,tissue_invariant	LAMC2	183186264	163865	LAMC1	183023717	1318
chr1	183219400	0.3375	NA	NA	organ_developmental_renal	LAMC2	183186264	0	LAMC2	183186353	33047
chr1	183331000	NA	0.4795	NA	neural,organ_developmental_renal	LAMC2	183186264	85874	NMNAT2	183418266	87067
chr1	183346600	NA	NA	0.5933	lymphoid,myeloid_erythroid	LAMC2	183186264	101474	NMNAT2	183418266	71467
chr1	183476200	NA	0.604	NA	myeloid_erythroid,neural	NCF2	183555562	79163	SMG7	183472621	3579
chr1	183685200	NA	0.5765	NA	lymphoid	NCF2	183555562	94287	APOBEC4	183648780	36420
chr1	183896800	NA	NA	0.494	musculoskeletal,stromal_b	TSEN15	184051730	154731	COLGALT2	184037356	140357
chr1	183915800	NA	0.3935	NA	myeloid_erythroid,stromal_b	TSEN15	184051730	135731	COLGALT2	184037356	121357
chr1	184052200	NA	NA	0.2252	cardiac,lymphoid	TSEN15	184051730	0	TSEN15	184051756	444
chr1	184143600	0.689	NA	NA	neural,stromal_b	TSEN15	184051730	46116	TSEN15	184051756	91844
chr1	184153200	NA	NA	0.7427	neural	TSEN15	184051730	55716	TSEN15	184051756	101444
chr1	184491600	NA	NA	0.2727	cardiac,stromal_a	TSEN15	184051730	394116	C1orf21	184477510	14090
chr1	184753400	NA	0.354	NA	cardiac,myeloid_erythroid,vascular_endothelial	IVNS1ABP	185292367	538768	EDEM3	184754645	1046
chr1	184805800	0.4112	NA	NA	embryonic_primitive,pulmonary_developmental,tissue_invariant	IVNS1ABP	185292367	486368	EDEM3	184754645	51155
chr1	185315800	0.6084	NA	NA	cardiac,tissue_invariant	IVNS1ABP	185292367	0	IVNS1ABP	185309492	6308
chr1	185339200	NA	0.2505	NA	lymphoid	IVNS1ABP	185292367	21909	IVNS1ABP	185309492	29708
chr1	185567000	NA	NA	0.2103	lymphoid	HMCN1	185734391	167192	HMCN1	185734780	167581
chr1	185677600	NA	0.4415	NA	lymphoid	HMCN1	185734391	56592	HMCN1	185734780	56981
chr1	185693800	NA	NA	0.8558	lymphoid,organ_developmental_renal	HMCN1	185734391	40392	HMCN1	185734780	40781
chr1	185734600	NA	NA	0.5732	placental,tissue_invariant	HMCN1	185734391	0	HMCN1	185734780	0
chr1	186830200	NA	NA	0.9378	myeloid_erythroid	PLA2G4A	186828900	0	PLA2G4A	186854355	23956
chr1	187928400	NA	0.8375	NA	embryonic_primitive	PLA2G4A	186828900	939420	PLA2G4A	186854355	1074045
chr1	190474600	NA	NA	0.6435	embryonic_primitive,tissue_invariant	CDC73	193121958	2647159	BRINP3	190454889	19711
chr1	190476400	NA	0.247	NA	cardiac	CDC73	193121958	2645359	BRINP3	190454889	21511
chr1	190479200	NA	0.543	NA	neural	CDC73	193121958	2642559	BRINP3	190454889	24311
chr1	191134800	0.529	NA	NA	digestive,vascular_endothelial	CDC73	193121958	1986959	BRINP3	190454889	679911
chr1	192609000	NA	0.8075	NA	lymphoid	CDC73	193121958	512759	RGS1	192575793	33207
chr1	192808200	0.3897	0.348	0.6607	tissue_invariant	CDC73	193121958	313559	RGS2	192809072	673
chr1	194535600	NA	0.5608	NA	embryonic_primitive	CDC73	193121958	1280786	B3GALT2	193181561	1354039
chr1	196609400	NA	0.2455	NA	pulmonary_developmental,tissue_invariant	KCNT2	196225779	841	KCNT2	196608308	1092
chr1	196661000	0.2763	NA	NA	tissue_invariant	CFH	196651878	0	CFH	196652118	8882
chr1	197469800	0.6052	NA	NA	myeloid_erythroid	CRB1	197201504	0	CRB1	197268413	201387
chr1	197481200	NA	NA	0.409	lymphoid	CRB1	197201504	2746	CRB1	197268413	212787
chr1	197762200	0.6794	NA	NA	lymphoid,myeloid_erythroid	CRB1	197201504	283746	DENND1B	197775154	12755
chr1	197869000	NA	NA	0.3117	tissue_invariant	CRB1	197201504	390546	C1orf53	197902650	33451
chr1	197909200	NA	0.5665	NA	neural	CRB1	197201504	430746	LHX9	197912532	3133
chr1	197909400	NA	0.434	NA	neural	CRB1	197201504	430946	LHX9	197912532	2933
chr1	197909600	NA	NA	0.5142	neural	CRB1	197201504	431146	LHX9	197912532	2733
chr1	197910000	NA	NA	0.3455	embryonic_primitive	CRB1	197201504	431546	LHX9	197912532	2333
chr1	197910200	0.4028	NA	NA	embryonic_primitive,neural	CRB1	197201504	431746	LHX9	197912532	2133
chr1	197914000	NA	0.536	NA	embryonic_primitive,lymphoid,neural	CRB1	197201504	435546	LHX9	197912532	1468
chr1	197915600	NA	NA	0.475	musculoskeletal,tissue_invariant	CRB1	197201504	437146	LHX9	197912532	3068
chr1	197916800	0.603	NA	NA	embryonic_primitive,neural	CRB1	197201504	438346	LHX9	197912532	4268
chr1	197921200	0.3899	0.3484	NA	neural	CRB1	197201504	442746	LHX9	197912532	8668
chr1	197929200	0.7185	NA	NA	.	CRB1	197201504	450746	LHX9	197912532	16668
chr1	198144000	NA	NA	0.45	lymphoid	PTPRC	198638968	494769	NEK7	198232581	88382
chr1	198158400	0.2575	0.326	NA	embryonic_primitive	PTPRC	198638968	480369	NEK7	198232581	73982
chr1	198174400	NA	NA	0.5197	lymphoid,stromal_b	PTPRC	198638968	464369	NEK7	198232581	57982
chr1	198523200	NA	NA	0.2285	lymphoid	PTPRC	198638968	115569	ATP6V1G3	198540649	17250
chr1	198651800	NA	0.5365	NA	lymphoid	PTPRC	198638968	0	PTPRC	198639269	12531
chr1	198664200	0.5117	NA	NA	myeloid_erythroid	PTPRC	198638968	0	PTPRC	198639269	24931
chr1	198680600	NA	0.241	NA	embryonic_primitive,lymphoid	PTPRC	198638968	0	PTPRC	198639269	41331
chr1	198934200	NA	NA	0.807	neural	PTPRC	198638968	176725	PTPRC	198639269	294931
chr1	199552000	NA	0.358	NA	tissue_invariant	PTPRC	198638968	794525	NR5A2	200027848	475649
chr1	200034200	0.7001	NA	NA	embryonic_primitive	KIF14	200551497	517098	NR5A2	200027848	6352
chr1	200036400	NA	NA	0.3522	digestive,embryonic_primitive	KIF14	200551497	514898	NR5A2	200027848	8552
chr1	200036800	0.4709	NA	NA	digestive,embryonic_primitive	KIF14	200551497	514498	NR5A2	200027848	8952
chr1	200041600	NA	NA	0.4499	embryonic_primitive	KIF14	200551497	509698	NR5A2	200027848	13752
chr1	200129600	NA	NA	0.369	embryonic_primitive,lymphoid,neural	KIF14	200551497	421698	NR5A2	200027848	101752
chr1	200226200	0.2175	NA	NA	embryonic_primitive	KIF14	200551497	325098	ZNF281	200409704	183305
chr1	200242800	NA	0.771	NA	pulmonary_developmental,tissue_invariant	KIF14	200551497	308498	ZNF281	200409704	166705
chr1	200352400	0.275	0.446	NA	stromal_a	KIF14	200551497	198898	ZNF281	200409704	57105
chr1	200530600	NA	0.4495	NA	lymphoid	KIF14	200551497	20698	KIF14	200618722	87923
chr1	200620200	NA	NA	0.6302	stromal_b,tissue_invariant	KIF14	200551497	0	KIF14	200618722	1478
chr1	200670600	0.4875	NA	NA	placental	DDX59	200640805	603	DDX59	200666739	3861
chr1	200888200	NA	0.4263	NA	embryonic_primitive,lymphoid	INAVA	200891074	2675	INAVA	200891541	3142
chr1	201019400	0.526	NA	NA	lymphoid,myeloid_erythroid	CACNA1S	201039509	19910	KIF21B	201023382	3783
chr1	201154600	0.5007	NA	NA	tissue_invariant	CACNA1S	201039509	42148	TMEM9	201153922	678
chr1	201259400	0.564	NA	NA	cancer_epithelial,embryonic_primitive	PKP1	201283452	23853	PKP1	201283703	24104
chr1	201284200	NA	0.8355	NA	embryonic_primitive	PKP1	201283452	0	PKP1	201283703	497
chr1	201348000	0.2865	NA	NA	embryonic_primitive	TNNT2	201359014	10815	TNNT2	201373253	25054
chr1	201361800	NA	NA	0.4677	embryonic_primitive	TNNT2	201359014	0	TNNT2	201373253	11254
chr1	201399000	0.4449	NA	NA	digestive,organ_developmental_renal	TNNT2	201359014	21173	LAD1	201399305	106
chr1	201399800	NA	NA	0.373	digestive,embryonic_primitive	TNNT2	201359014	21973	LAD1	201399305	495
chr1	201408200	NA	0.253	NA	tissue_invariant	TNNT2	201359014	30373	LAD1	201399305	8895
chr1	201426400	NA	0.4817	NA	cardiac	TNNT2	201359014	48573	TNNI1	201417792	8608
chr1	201426600	NA	NA	0.6904	cardiac,stromal_b	TNNT2	201359014	48773	TNNI1	201417792	8808
chr1	201448000	NA	0.619	NA	cancer_epithelial	TNNT2	201359014	70173	PHLDA3	201468785	20586
chr1	201468400	NA	NA	0.5352	embryonic_primitive,organ_developmental_renal,stromal_b	TNNT2	201359014	90573	PHLDA3	201468785	186
chr1	201507400	NA	0.7565	NA	lymphoid,pulmonary_developmental	TNNT2	201359014	129573	CSRP1	201496302	11098
chr1	201538400	NA	NA	0.3642	embryonic_primitive,tissue_invariant	TNNT2	201359014	160573	CSRP1	201496302	42098
[truncated: 23,545 more rows]

## Sheet: Data5
Supplementary Data 5: Number of extreme hyper-mCpG tiles per individual assessed by HiFi-GS
StudyID	Hyper-mCpG tiles (N)
GA4K_1012	141
GA4K_1013	27
GA4K_1014	36
GA4K_102	207
GA4K_1035	74
GA4K_1036	52
GA4K_1037	65
GA4K_107	123
GA4K_1070	160
GA4K_1071	62
GA4K_1072	87
GA4K_1086	190
GA4K_1102	181
GA4K_1103	65
GA4K_1104	41
GA4K_112	135
GA4K_1123	112
GA4K_1124	30
GA4K_1125	49
GA4K_1127	146
GA4K_1128	143
GA4K_1136	127
GA4K_1143	136
GA4K_1144	56
GA4K_1145	78
GA4K_1148	103
GA4K_1149	157
GA4K_1151	84
GA4K_1159	203
GA4K_1160	50
GA4K_1161	18
GA4K_1162	165
GA4K_1175	97
GA4K_1176	46
GA4K_1177	90
GA4K_1178	75
GA4K_1179	116
GA4K_118	238
GA4K_1180	143
GA4K_1181	91
GA4K_1182	89
GA4K_1183	233
GA4K_1184	62
GA4K_1185	100
GA4K_1186	80
GA4K_1187	106
GA4K_1188	62
GA4K_1189	45
GA4K_119	243
GA4K_1190	137
GA4K_1191	101
GA4K_1192	108
GA4K_1193	119
GA4K_1194	186
GA4K_1195	42
GA4K_1196	40
GA4K_1198	77
GA4K_1199	19
GA4K_1200	93
GA4K_1201	66
GA4K_1202	84
GA4K_1203	154
GA4K_1204	193
GA4K_1205	120
GA4K_1206	98
GA4K_1207	51
GA4K_1208	43
GA4K_1209	73
GA4K_1210	145
GA4K_1211	66
GA4K_1212	100
GA4K_1213	104
GA4K_1214	70
GA4K_1215	71
GA4K_1216	346
GA4K_1217	76
GA4K_1218	111
GA4K_1219	110
GA4K_1220	55
GA4K_1221	70
GA4K_1222	129
GA4K_1223	108
GA4K_1224	112
GA4K_1225	136
GA4K_1226	124
GA4K_1227	88
GA4K_1228	89
GA4K_1229	65
GA4K_1230	68
GA4K_1231	106
GA4K_1232	154
GA4K_1233	214
GA4K_1234	166
GA4K_1237	150
GA4K_1239	241
GA4K_124	245
GA4K_1245	186
GA4K_1261	147
GA4K_1262	233
GA4K_127	100
GA4K_128	77
GA4K_1280	103
GA4K_1281	104
GA4K_1282	99
GA4K_1283	62
GA4K_1284	46
GA4K_1285	98
GA4K_1286	170
GA4K_1287	120
GA4K_1288	105
GA4K_1289	158
GA4K_1290	49
GA4K_1291	112
GA4K_1292	116
GA4K_1293	23
GA4K_1294	29
GA4K_1295	140
GA4K_1296	131
GA4K_1297	56
GA4K_1298	103
GA4K_1299	131
GA4K_1300	43
GA4K_1301	108
GA4K_1302	106
GA4K_1303	56
GA4K_1304	50
GA4K_1305	82
GA4K_1306	105
GA4K_1307	54
GA4K_1308	219
GA4K_1309	107
GA4K_1310	104
GA4K_1311	60
GA4K_1312	182
GA4K_1313	49
GA4K_1314	87
GA4K_1315	101
GA4K_1316	57
GA4K_1317	73
GA4K_1318	145
GA4K_1319	73
GA4K_1320	56
GA4K_1321	172
GA4K_1322	72
GA4K_1323	64
GA4K_1324	180
GA4K_1325	179
GA4K_1326	85
GA4K_1327	63
GA4K_1328	66
GA4K_1329	78
GA4K_1330	82
GA4K_1331	61
GA4K_1332	77
GA4K_1333	104
GA4K_1334	93
GA4K_1335	86
GA4K_1336	25
GA4K_1337	91
GA4K_1338	72
GA4K_1339	49
GA4K_1340	78
GA4K_1341	82
GA4K_1342	66
GA4K_1343	56
GA4K_1344	89
GA4K_1345	68
GA4K_1346	152
GA4K_1347	118
GA4K_1348	60
GA4K_1349	81
GA4K_135	298
GA4K_1350	72
GA4K_1351	103
GA4K_1352	115
GA4K_1353	50
GA4K_1354	97
GA4K_1355	73
GA4K_1356	109
GA4K_1357	121
GA4K_1358	136
GA4K_1359	240
GA4K_1360	56
GA4K_1361	87
GA4K_1362	128
GA4K_1363	70
GA4K_1364	23
GA4K_1365	239
GA4K_1366	60
GA4K_1367	91
GA4K_156	214
GA4K_160	152
GA4K_17	343
GA4K_170	106
GA4K_173	159
GA4K_18	199
GA4K_19	185
GA4K_21	161
GA4K_213	132
GA4K_22	43
GA4K_228	115
GA4K_23	30
GA4K_233	148
GA4K_257	81
GA4K_258	252
GA4K_260	74
GA4K_262	87
GA4K_267	251
GA4K_268	243
GA4K_269	188
GA4K_270	251
GA4K_273	141
GA4K_276	160
GA4K_281	188
GA4K_286	104
GA4K_287	274
GA4K_288	266
GA4K_293	572
GA4K_300	281
GA4K_316	187
GA4K_32	127
GA4K_328	258
GA4K_343	237
GA4K_351	116
GA4K_352	157
GA4K_372	207
GA4K_375	133
GA4K_377	206
GA4K_387	305
GA4K_393	133
GA4K_399	279
GA4K_42	101
GA4K_445	579
GA4K_450	181
GA4K_452	167
GA4K_469	283
GA4K_470	0
GA4K_471	194
GA4K_474	102
GA4K_475	78
GA4K_476	111
GA4K_49	298
GA4K_494	233
GA4K_50	82
GA4K_516	147
GA4K_520	203
GA4K_527	129
GA4K_528	72
GA4K_549	147
GA4K_555	91
GA4K_582	184
GA4K_6	202
GA4K_60	58
GA4K_604	201
GA4K_609	147
GA4K_61	133
GA4K_635	13
GA4K_644	158
GA4K_659	186
GA4K_66	52
GA4K_704	201
GA4K_705	69
GA4K_706	143
GA4K_76	250
GA4K_769	74
GA4K_824	183
GA4K_84	218
GA4K_842	164
GA4K_845	110
GA4K_89	178
GA4K_92	303
GA4K_962	84
GA4K_963	34
GA4K_964	28
GA4K_980	158
GA4K_993	205

## Sheet: Data6
Supplementary Data 6: Extreme hyper-mCpG tiles with large z-score
chr	bin	Combined_mean_meth	Hap1_mean_meth	Hap2_mean_meth	DHS_annotation	OMIM_gene	OMIM_pos	OMIM_dist	TSS_gene	TSS_pos	TSS_dist
chr1	199000	NA	0.4537	NA	.	ISG15	1013497	814298	OR4F5	69091	129909
chr1	200200	0.38	NA	NA	.	ISG15	1013497	813098	OR4F5	69091	131109
chr1	778400	0.4613	NA	NA	.	ISG15	1013497	234898	OR4F16	686653	91747
chr1	778600	0.4165	NA	NA	tissue_invariant	ISG15	1013497	234698	OR4F16	686653	91947
chr1	778800	0.4382	NA	NA	tissue_invariant	ISG15	1013497	234498	OR4F16	686653	92147
chr1	779000	0.4173	NA	NA	organ_developmental_renal	ISG15	1013497	234298	OR4F16	686653	92347
chr1	779200	0.5304	NA	NA	organ_developmental_renal	ISG15	1013497	234098	OR4F16	686653	92547
chr1	910200	0.1759	0.4172	NA	embryonic_primitive,organ_developmental_renal	ISG15	1013497	103098	SAMD11	925942	15543
chr1	921000	0.2235	NA	NA	embryonic_primitive,stromal_b	ISG15	1013497	92298	SAMD11	925942	4743
chr1	961000	0.279	NA	NA	lymphoid	ISG15	1013497	52298	KLHL17	960694	306
chr1	976000	0.4167	0.407	NA	embryonic_primitive	ISG15	1013497	37298	PERM1	981165	4966
chr1	996000	0.2823	NA	NA	embryonic_primitive,lymphoid	ISG15	1013497	17298	HES4	999972	3773
chr1	996800	NA	0.5823	NA	embryonic_primitive	ISG15	1013497	16498	HES4	999972	2973
chr1	998400	0.337	NA	NA	embryonic_primitive,organ_developmental_renal	ISG15	1013497	14898	HES4	999972	1373
chr1	1005400	0.2758	NA	NA	placental,stromal_b	ISG15	1013497	7898	HES4	999972	5428
chr1	1013600	NA	NA	0.4	embryonic_primitive	ISG15	1013497	0	ISG15	1013574	26
chr1	1020600	NA	0.416	NA	embryonic_primitive,renal_cancer	AGRN	1020102	0	AGRN	1020173	427
chr1	1064400	0.2715	NA	NA	stromal_a	AGRN	1020102	8282	RNF223	1072565	7966
chr1	1079800	0.2505	0.3789	NA	digestive,organ_developmental_renal	AGRN	1020102	23682	RNF223	1072565	7235
chr1	1080000	0.3718	0.5222	NA	digestive,embryonic_primitive,stromal_b	AGRN	1020102	23882	RNF223	1072565	7435
chr1	1115000	NA	0.624	NA	musculoskeletal	AGRN	1020102	58882	C1orf159	1091542	23458
chr1	1157400	0.2177	NA	NA	stromal_a	TNFRSF4	1211326	53727	TTLL10	1179216	21617
chr1	1158000	0.2345	0.2345	NA	cardiac,embryonic_primitive,stromal_b	TNFRSF4	1211326	53127	TTLL10	1179216	21017
chr1	1158200	0.2343	NA	NA	embryonic_primitive	TNFRSF4	1211326	52927	TTLL10	1179216	20817
chr1	1215200	NA	NA	0.5655	vascular_endothelial	TNFRSF4	1211326	0	TNFRSF4	1214126	1074
chr1	1231200	0.2325	NA	NA	stromal_b	B3GALT6	1232237	838	B3GALT6	1232279	880
chr1	1307200	0.2119	NA	NA	cardiac,lymphoid,myeloid_erythroid	DVL1	1335278	27879	ACAP3	1307814	415
chr1	1354400	NA	NA	0.8343	embryonic_primitive	DVL1	1335278	4983	DVL1	1349064	5336
chr1	1355000	NA	NA	0.4804	musculoskeletal,organ_developmental_renal	DVL1	1335278	5583	DVL1	1349064	5936
chr1	1355400	0.3778	NA	NA	embryonic_primitive,stromal_b	DVL1	1335278	5983	MXRA8	1361262	5663
chr1	1355600	0.4172	NA	NA	embryonic_primitive,stromal_b	DVL1	1335278	6183	MXRA8	1361262	5463
chr1	1372200	0.468	NA	NA	embryonic_primitive,musculoskeletal	DVL1	1335278	22783	AURKAIP1	1374755	2356
chr1	1398400	0.4508	NA	NA	lymphoid,stromal_b	DVL1	1335278	48983	CCNL2	1399305	706
chr1	1400200	0.3486	NA	NA	digestive,stromal_b	DVL1	1335278	50783	CCNL2	1399305	895
chr1	1441000	0.4218	NA	NA	embryonic_primitive,organ_developmental_renal	ATAD3A	1512143	70944	VWA1	1435749	5251
chr1	1460600	0.2449	NA	NA	myeloid_erythroid	ATAD3A	1512143	51344	ATAD3C	1450684	9916
chr1	1472400	0.2129	NA	NA	.	ATAD3A	1512143	39544	ATAD3B	1471885	515
chr1	1505000	NA	0.5036	NA	myeloid_erythroid,tissue_invariant	ATAD3A	1512143	6944	ATAD3A	1512269	7070
chr1	1505600	NA	NA	0.4952	myeloid_erythroid,stromal_b	ATAD3A	1512143	6344	ATAD3A	1512269	6470
chr1	1512800	0.2443	NA	NA	.	ATAD3A	1512143	0	ATAD3A	1512269	531
chr1	1539600	0.3347	NA	NA	myeloid_erythroid,stromal_b	TMEM240	1534778	0	TMEM240	1540345	546
chr1	1629800	NA	0.4217	NA	lymphoid	TMEM240	1534778	89177	MMP23B	1632219	2220
chr1	1631600	0.2143	NA	NA	embryonic_primitive	TMEM240	1534778	90977	MMP23B	1632219	420
chr1	1632400	0.2439	NA	NA	lymphoid	TMEM240	1534778	91777	MMP23B	1632219	181
chr1	1632600	0.2157	NA	NA	.	TMEM240	1534778	91977	MMP23B	1632219	381
chr1	1632800	0.2112	NA	NA	.	TMEM240	1534778	92177	MMP23B	1632219	581
chr1	1658400	0.224	NA	NA	.	TMEM240	1534778	117777	CDK11B	1657484	916
chr1	1659400	0.2422	NA	NA	.	TMEM240	1534778	118777	CDK11B	1657484	1916
chr1	1678000	0.2705	NA	NA	cancer_epithelial,lymphoid	GNB1	1785285	107086	SLC35E2B	1676698	1302
chr1	1747000	0.1275	NA	0.4049	.	GNB1	1785285	38086	SLC35E2A	1739556	7444
chr1	1747200	0.2357	0.4275	NA	.	GNB1	1785285	37886	SLC35E2A	1739556	7644
chr1	1780200	0.2027	NA	NA	embryonic_primitive,stromal_b	GNB1	1785285	4886	NADK	1765405	14795
chr1	1780400	0.331	NA	NA	embryonic_primitive,stromal_b	GNB1	1785285	4686	NADK	1765405	14995
chr1	1782600	0.4221	NA	NA	digestive,stromal_b	GNB1	1785285	2486	NADK	1765405	17195
chr1	1783000	0.2453	NA	NA	neural,stromal_b	GNB1	1785285	2086	NADK	1765405	17595
chr1	1858800	NA	NA	0.4937	tissue_invariant	GNB1	1785285	0	GNB1	1825452	33348
chr1	1891400	NA	0.4403	NA	embryonic_primitive,lymphoid	GNB1	1785285	284	CALML6	1915281	23682
chr1	1892000	NA	0.6142	NA	organ_developmental_renal	GNB1	1785285	884	CALML6	1915281	23082
chr1	1899200	NA	0.5628	NA	embryonic_primitive	GNB1	1785285	8084	CALML6	1915281	15882
chr1	1899400	NA	0.5396	NA	embryonic_primitive	GNB1	1785285	8284	CALML6	1915281	15682
chr1	1909600	0.26	NA	NA	embryonic_primitive,lymphoid,organ_developmental_renal	GNB1	1785285	18484	CALML6	1915281	5482
chr1	2010400	0.339	0.3612	0.4606	myeloid_erythroid	GABRD	2019345	8746	GABRD	2019424	8825
chr1	2046600	NA	0.4274	NA	embryonic_primitive	GABRD	2019345	15843	PRKCZ	2050631	3832
chr1	2091600	NA	0.5262	NA	embryonic_primitive	GABRD	2019345	60843	PRKCZ	2050631	40969
chr1	2149000	NA	0.6142	NA	.	SKI	2228319	79120	FAAP20	2201097	51898
chr1	2194800	0.2228	NA	NA	stromal_b	SKI	2228319	33320	FAAP20	2201097	6098
chr1	2227400	0.2605	NA	NA	myeloid_erythroid,placental	SKI	2228319	720	SKI	2228767	1168
chr1	2234200	0.2926	NA	NA	embryonic_primitive	SKI	2228319	0	SKI	2228767	5433
chr1	2279200	0.4605	NA	NA	tissue_invariant	SKI	2228319	0	SKI	2228767	50433
chr1	2301400	0.2424	NA	NA	musculoskeletal	SKI	2228319	0	SKI	2228767	72633
chr1	2413200	0.4195	NA	NA	embryonic_primitive,myeloid_erythroid,tissue_invariant	PEX10	2404802	627	PEX10	2412501	699
chr1	2415800	NA	NA	0.4865	lymphoid	PEX10	2404802	3227	PEX10	2412501	3299
chr1	2416400	NA	0.5621	NA	lymphoid,pulmonary_developmental	PEX10	2404802	3827	PEX10	2412501	3899
chr1	2416600	0.3333	NA	NA	lymphoid	PEX10	2404802	4027	PEX10	2412501	4099
chr1	2549000	NA	0.467	NA	digestive,lymphoid	PEX10	2404802	136427	TNFRSF14	2556665	7466
chr1	2578200	0.2554	NA	NA	organ_developmental_renal	PEX10	2404802	165627	PRXL2B	2586886	8487
chr1	2578400	0.2573	NA	NA	organ_developmental_renal	PEX10	2404802	165827	PRXL2B	2586886	8287
chr1	2578600	NA	NA	0.4032	organ_developmental_renal	PEX10	2404802	166027	PRXL2B	2586886	8087
chr1	2585400	0.2243	NA	NA	digestive,neural,stromal_b	PEX10	2404802	172827	PRXL2B	2586886	1287
chr1	2629200	0.3102	NA	NA	embryonic_primitive	PEX10	2404802	216627	MMEL1	2629483	84
chr1	2642600	0.3193	NA	NA	stromal_b,vascular_endothelial	PEX10	2404802	230027	MMEL1	2629483	13117
chr1	2652400	0.6078	NA	NA	lymphoid	PEX10	2404802	239827	MMEL1	2629483	22917
chr1	2654400	0.5612	NA	NA	embryonic_primitive,stromal_b	PEX10	2404802	241827	MMEL1	2629483	24917
chr1	2671400	NA	NA	0.8565	.	PEX10	2404802	258827	MMEL1	2629483	41917
chr1	2676000	NA	NA	0.75	.	PEX10	2404802	263427	MMEL1	2629483	46517
chr1	2676800	NA	0.8587	NA	.	PEX10	2404802	264227	MMEL1	2629483	47317
chr1	2684800	NA	NA	0.6303	embryonic_primitive	PEX10	2404802	272227	MMEL1	2629483	55317
chr1	2688600	NA	0.5515	NA	.	PEX10	2404802	276027	MMEL1	2629483	59117
chr1	2757000	NA	NA	0.7813	.	PRDM16	3069203	312004	TTC34	2800826	43627
chr1	2786600	0.3157	NA	NA	lymphoid,placental	PRDM16	3069203	282404	TTC34	2800826	14027
chr1	2786800	0.292	NA	NA	lymphoid	PRDM16	3069203	282204	TTC34	2800826	13827
chr1	2801600	0.3012	NA	NA	lymphoid	PRDM16	3069203	267404	TTC34	2800826	774
chr1	2822000	0.4224	NA	NA	organ_developmental_renal	PRDM16	3069203	247004	TTC34	2800826	21174
chr1	2824200	0.346	NA	NA	myeloid_erythroid	PRDM16	3069203	244804	TTC34	2800826	23374
chr1	2846000	NA	0.4543	NA	myeloid_erythroid	PRDM16	3069203	223004	TTC34	2800826	45174
chr1	2947600	0.3412	NA	0.4417	.	PRDM16	3069203	121404	ACTRT2	3021687	73888
chr1	2973600	0.281	NA	NA	myeloid_erythroid,neural	PRDM16	3069203	95404	ACTRT2	3021687	47888
chr1	3071000	0.2417	NA	NA	embryonic_primitive	PRDM16	3069203	0	PRDM16	3069260	1740
chr1	3073400	0.2026	0.3054	NA	organ_developmental_renal	PRDM16	3069203	0	PRDM16	3069260	4140
chr1	3073600	0.3692	0.3755	0.4054	organ_developmental_renal	PRDM16	3069203	0	PRDM16	3069260	4340
chr1	3161000	0.2634	NA	NA	lymphoid,myeloid_erythroid	PRDM16	3069203	0	PRDM16	3069260	91740
chr1	3161200	0.2361	NA	NA	lymphoid,neural	PRDM16	3069203	0	PRDM16	3069260	91940
chr1	3161400	0.564	NA	NA	neural,stromal_b	PRDM16	3069203	0	PRDM16	3069260	92140
chr1	3222000	0.2766	NA	NA	digestive,myeloid_erythroid	PRDM16	3069203	0	PRDM16	3069260	152740
chr1	3365600	0.4441	NA	NA	organ_developmental_renal	PRDM16	3069203	0	ARHGEF16	3463085	97286
chr1	3393400	0.208	NA	NA	embryonic_primitive,organ_developmental_renal	PRDM16	3069203	0	ARHGEF16	3463085	69486
chr1	3394200	0.4801	NA	0.7609	cardiac,organ_developmental_renal	PRDM16	3069203	0	ARHGEF16	3463085	68686
chr1	3455200	NA	0.5367	NA	embryonic_primitive	PRDM16	3069203	16580	ARHGEF16	3463085	7686
chr1	3531800	0.2034	NA	NA	cardiac,digestive,embryonic_primitive	PRDM16	3069203	93180	ARHGEF16	3463085	68715
chr1	3597400	0.2164	NA	NA	lymphoid	PRDM16	3069203	158780	MEGF6	3611267	13668
chr1	3597800	0.2058	NA	NA	lymphoid,organ_developmental_renal	PRDM16	3069203	159180	MEGF6	3611267	13268
chr1	3650400	0.3422	NA	NA	neural,tissue_invariant	SMIM1	3772761	122162	WRAP73	3649998	402
chr1	3650600	0.3358	NA	NA	neural	SMIM1	3772761	121962	WRAP73	3649998	602
chr1	3650800	0.317	NA	NA	embryonic_primitive,neural	SMIM1	3772761	121762	WRAP73	3649998	802
chr1	3651000	0.2491	NA	NA	embryonic_primitive,neural	SMIM1	3772761	121562	WRAP73	3649998	1002
chr1	3651600	0.212	NA	NA	embryonic_primitive	SMIM1	3772761	120962	WRAP73	3649998	1602
chr1	3677000	NA	NA	0.4467	lymphoid	SMIM1	3772761	95562	TP73	3682366	5167
chr1	3796800	0.301	NA	NA	placental,tissue_invariant	CEP104	3812086	15087	LRRC47	3796475	325
chr1	3911000	0.2079	NA	NA	tissue_invariant	CEP104	3812086	53768	C1orf174	3900185	10815
chr1	3999800	0.326	0.694	NA	lymphoid,myeloid_erythroid	CEP104	3812086	142568	C1orf174	3900185	99615
chr1	4138600	NA	NA	0.492	.	CEP104	3812086	281368	C1orf174	3900185	238415
chr1	4603600	0.2488	NA	NA	myeloid_erythroid,renal_cancer	CEP104	3812086	746368	AJAP1	4655426	51627
chr1	4653800	0.2978	NA	NA	embryonic_primitive	CEP104	3812086	796568	AJAP1	4655426	1427
chr1	4657200	NA	0.435	NA	embryonic_primitive,neural	CEP104	3812086	799968	AJAP1	4655426	1774
chr1	4711400	0.2597	NA	NA	digestive	CEP104	3812086	854168	AJAP1	4655426	55974
chr1	4736200	0.2932	0.6442	NA	myeloid_erythroid	CEP104	3812086	878968	AJAP1	4655426	80774
chr1	5509800	NA	NA	0.4474	embryonic_primitive	NPHP4	5862810	352811	NPHP4	5986288	476289
chr1	5510000	0.21	NA	NA	tissue_invariant	NPHP4	5862810	352611	NPHP4	5986288	476089
chr1	5514800	0.2702	NA	0.2908	myeloid_erythroid,tissue_invariant	NPHP4	5862810	347811	NPHP4	5986288	471289
chr1	5652400	NA	0.6902	NA	cancer_epithelial,embryonic_primitive,neural	NPHP4	5862810	210211	NPHP4	5986288	333689
chr1	5771000	NA	0.566	NA	myeloid_erythroid,tissue_invariant	NPHP4	5862810	91611	NPHP4	5986288	215089
chr1	5847400	0.3077	NA	NA	tissue_invariant	NPHP4	5862810	15211	NPHP4	5986288	138689
chr1	5991200	0.295	NA	NA	stromal_b	NPHP4	5862810	0	NPHP4	5986288	4912
chr1	5993800	0.2165	NA	NA	lymphoid	NPHP4	5862810	1376	NPHP4	5986288	7512
chr1	6026400	0.2101	NA	NA	embryonic_primitive	NPHP4	5862810	33976	KCNAB2	6040569	13970
chr1	6026800	NA	NA	0.4087	embryonic_primitive,lymphoid	NPHP4	5862810	34376	KCNAB2	6040569	13570
chr1	6027600	0.2285	NA	NA	lymphoid	NPHP4	5862810	35176	KCNAB2	6040569	12770
chr1	6028600	0.2416	NA	NA	myeloid_erythroid	NPHP4	5862810	36176	KCNAB2	6040569	11770
chr1	6127800	0.2677	NA	0.6144	tissue_invariant	NPHP4	5862810	135376	CHD5	6180022	52023
chr1	6154800	NA	0.7047	NA	myeloid_erythroid	NPHP4	5862810	162376	CHD5	6180022	25023
chr1	6161800	0.2614	NA	NA	embryonic_primitive,placental	NPHP4	5862810	169376	CHD5	6180022	18023
chr1	6179200	0.4032	NA	NA	embryonic_primitive,placental	NPHP4	5862810	186776	CHD5	6180022	623
chr1	6179800	0.2261	NA	NA	neural,stromal_b	NPHP4	5862810	187376	CHD5	6180022	23
chr1	6198600	0.523	NA	NA	.	NPHP4	5862810	206176	RPL22	6199572	773
chr1	6205000	0.3607	NA	NA	embryonic_primitive,tissue_invariant	NPHP4	5862810	212576	RNF207	6206536	1337
chr1	6212600	0.4892	NA	NA	organ_developmental_renal	ESPN	6424776	211977	RNF207	6206536	6064
chr1	6212800	NA	NA	0.4014	organ_developmental_renal	ESPN	6424776	211777	RNF207	6206536	6264
chr1	6241400	0.3204	NA	NA	embryonic_primitive	ESPN	6424776	183177	HES3	6244366	2767
chr1	6241600	0.2486	0.2642	NA	embryonic_primitive	ESPN	6424776	182977	HES3	6244366	2567
chr1	6246400	0.2941	NA	NA	embryonic_primitive,musculoskeletal,neural	ESPN	6424776	178177	HES3	6244366	2034
chr1	6249200	0.0994	NA	0.4157	embryonic_primitive	ESPN	6424776	175377	HES3	6244366	4834
chr1	6348000	0.2655	NA	NA	embryonic_primitive	ESPN	6424776	76577	ACOT7	6393398	45199
chr1	6348600	NA	0.4485	NA	tissue_invariant,vascular_endothelial	ESPN	6424776	75977	ACOT7	6393398	44599
chr1	6404600	0.6008	NA	NA	embryonic_primitive	ESPN	6424776	19977	ACOT7	6393398	11202
chr1	6420200	0.2732	NA	NA	embryonic_primitive,organ_developmental_renal,placental	ESPN	6424776	4377	HES2	6419819	381
chr1	6420400	0.2661	NA	NA	embryonic_primitive,organ_developmental_renal,placental	ESPN	6424776	4177	HES2	6419819	581
chr1	6420800	0.2055	NA	NA	myeloid_erythroid,organ_developmental_renal	ESPN	6424776	3777	HES2	6419819	981
chr1	6423600	0.2268	NA	NA	embryonic_primitive	ESPN	6424776	977	ESPN	6424956	1157
chr1	6423800	0.2399	NA	NA	renal_cancer	ESPN	6424776	777	ESPN	6424956	957
chr1	6440000	0.351	NA	NA	placental	ESPN	6424776	0	ESPN	6424956	15044
chr1	6450400	0.301	NA	NA	digestive	ESPN	6424776	0	TNFRSF25	6466106	15507
chr1	6454200	0.2878	NA	0.5588	.	ESPN	6424776	0	TNFRSF25	6466106	11707
chr1	6455600	0.3116	NA	0.528	organ_developmental_renal	ESPN	6424776	0	TNFRSF25	6466106	10307
chr1	6460600	0.2952	NA	NA	lymphoid	ESPN	6424776	0	TNFRSF25	6466106	5307
chr1	6465400	NA	NA	0.4711	lymphoid,placental	PLEKHG5	6466092	493	TNFRSF25	6466106	507
chr1	6489800	NA	NA	0.4017	embryonic_primitive,organ_developmental_renal	PLEKHG5	6466092	0	TNFRSF25	6466106	23694
chr1	6490200	0.2586	NA	NA	vascular_endothelial	PLEKHG5	6466092	0	TNFRSF25	6466106	24094
chr1	6553800	0.249	NA	NA	embryonic_primitive,stromal_b	PLEKHG5	6466092	33740	NOL9	6554501	502
chr1	6579600	NA	0.4076	NA	organ_developmental_renal,pulmonary_developmental	PLEKHG5	6466092	59540	ZBTB48	6580610	811
chr1	6582200	NA	0.5116	NA	digestive,myeloid_erythroid	PLEKHG5	6466092	62140	ZBTB48	6580610	1590
chr1	6603800	NA	NA	0.4105	cardiac,embryonic_primitive	PLEKHG5	6466092	83740	KLHL21	6602816	984
chr1	6615400	0.2185	NA	NA	organ_developmental_renal,placental	PLEKHG5	6466092	95340	PHF13	6614067	1333
chr1	6625800	0.2773	NA	NA	placental,stromal_b	PLEKHG5	6466092	105740	THAP3	6625219	581
chr1	6702000	0.2149	NA	NA	.	CAMTA1	6785324	83125	DNAJC11	6701799	201
chr1	6786400	NA	0.4607	NA	myeloid_erythroid,neural	CAMTA1	6785324	0	CAMTA1	6785531	869
chr1	6935200	NA	0.4225	NA	embryonic_primitive	CAMTA1	6785324	0	CAMTA1	6785531	149669
chr1	7070600	NA	NA	0.4868	lymphoid,tissue_invariant	CAMTA1	6785324	0	CAMTA1	6785531	285069
chr1	7075400	0.2723	NA	NA	tissue_invariant	CAMTA1	6785324	0	CAMTA1	6785531	289869
chr1	7127600	0.3005	NA	NA	embryonic_primitive,musculoskeletal,myeloid_erythroid	CAMTA1	6785324	0	CAMTA1	6785531	342069
chr1	7127800	0.4062	NA	NA	myeloid_erythroid,renal_cancer	CAMTA1	6785324	0	CAMTA1	6785531	342269
chr1	7248000	NA	NA	0.4484	embryonic_primitive,neural	CAMTA1	6785324	0	CAMTA1	6785531	462469
chr1	7454200	NA	0.6277	NA	embryonic_primitive	CAMTA1	6785324	0	VAMP3	7771384	316985
chr1	7549200	NA	NA	0.42	stromal_a	CAMTA1	6785324	0	VAMP3	7771384	221985
chr1	7647200	0.2087	NA	NA	embryonic_primitive	CAMTA1	6785324	0	VAMP3	7771384	123985
chr1	7647400	0.2725	NA	NA	embryonic_primitive	CAMTA1	6785324	0	VAMP3	7771384	123785
chr1	7667600	NA	0.467	NA	tissue_invariant	CAMTA1	6785324	0	VAMP3	7771384	103585
chr1	7669800	NA	NA	0.5213	digestive,embryonic_primitive	CAMTA1	6785324	0	VAMP3	7771384	101385
chr1	7752800	0.286	NA	NA	musculoskeletal,tissue_invariant	CAMTA1	6785324	0	VAMP3	7771384	18385
chr1	7772000	0.463	NA	NA	embryonic_primitive,vascular_endothelial	CAMTA1	6785324	2295	VAMP3	7771384	616
chr1	7781600	0.2702	0.287	NA	myeloid_erythroid	PER3	7784187	2388	PER3	7784878	3079
chr1	7954000	0.1144	0.0557	0.4064	myeloid_erythroid,tissue_invariant	PARK7	7961654	7455	PARK7	7962786	8587
chr1	8026600	0.2596	NA	NA	cardiac,tissue_invariant	PARK7	7961654	41096	ERRFI1	8015618	10982
chr1	8121000	0.2188	NA	NA	placental	PARK7	7961654	135496	ERRFI1	8015618	105382
chr1	8169800	0.2065	NA	NA	tissue_invariant	SLC45A1	8318085	148086	SLC45A1	8318109	148110
chr1	8212000	0.2717	NA	NA	stromal_a	SLC45A1	8318085	105886	SLC45A1	8318109	105910
chr1	8212200	0.217	NA	NA	renal_cancer,stromal_a	SLC45A1	8318085	105686	SLC45A1	8318109	105710
chr1	8395800	0.208	NA	NA	lymphoid	RERE	8352404	0	SLC45A1	8318109	77691
chr1	8424600	0.627	NA	NA	cardiac,embryonic_primitive	RERE	8352404	0	SLC45A1	8318109	106491
chr1	8525400	NA	0.659	NA	embryonic_primitive,lymphoid	RERE	8352404	0	RERE	8656296	130697
chr1	8701600	0.2988	NA	NA	stromal_a	RERE	8352404	0	RERE	8656296	45304
chr1	8702200	0.7305	NA	NA	embryonic_primitive,musculoskeletal	RERE	8352404	0	RERE	8656296	45904
chr1	8702600	NA	0.464	NA	myeloid_erythroid,stromal_b	RERE	8352404	0	RERE	8656296	46304
chr1	8703600	NA	0.4322	NA	lymphoid,tissue_invariant	RERE	8352404	0	RERE	8656296	47304
chr1	8816200	0.5067	NA	NA	organ_developmental_renal,stromal_b	RERE	8352404	0	ENO1	8874907	58508
chr1	8818200	0.3263	NA	NA	cardiac,stromal_b,tissue_invariant	RERE	8352404	561	ENO1	8874907	56508
chr1	8878600	0.2067	NA	NA	tissue_invariant	ENO1	8861000	0	ENO1	8874907	3693
chr1	8947200	NA	NA	0.5595	vascular_endothelial	ENO1	8861000	68515	CA6	8945887	1313
chr1	8988000	0.259	NA	NA	embryonic_primitive,musculoskeletal	ENO1	8861000	109315	SLC2A7	9026344	38145
chr1	9075200	0.4552	NA	NA	organ_developmental_renal	H6PD	9234767	159368	SLC2A5	9069535	5665
chr1	9094200	NA	NA	0.6938	myeloid_erythroid	H6PD	9234767	140368	SLC2A5	9069535	24665
chr1	9142400	0.2522	NA	NA	embryonic_primitive	H6PD	9234767	92168	GPR157	9129026	13374
chr1	9181600	NA	NA	0.4108	myeloid_erythroid	H6PD	9234767	52968	GPR157	9129026	52574
chr1	9183200	0.2078	NA	NA	placental,vascular_endothelial	H6PD	9234767	51368	GPR157	9129026	54174
chr1	9198600	0.3715	NA	NA	embryonic_primitive	H6PD	9234767	35968	H6PD	9239996	41197
chr1	9201600	0.298	NA	NA	stromal_b	H6PD	9234767	32968	H6PD	9239996	38197
chr1	9202200	0.2495	NA	NA	stromal_b	H6PD	9234767	32368	H6PD	9239996	37597
chr1	9202400	0.3423	NA	NA	embryonic_primitive,neural,organ_developmental_renal,stromal_b	H6PD	9234767	32168	H6PD	9239996	37397
chr1	9234200	0.3538	NA	NA	myeloid_erythroid	H6PD	9234767	368	H6PD	9239996	5597
chr1	9239600	0.3703	NA	0.5547	lymphoid	H6PD	9234767	0	H6PD	9239996	197
chr1	9426000	0.2413	NA	NA	lymphoid,myeloid_erythroid	H6PD	9234767	154664	SPSB1	9355892	70108
chr1	9426600	0.2182	NA	NA	lymphoid	H6PD	9234767	155264	SPSB1	9355892	70708
chr1	9455800	0.4201	NA	NA	stromal_b,tissue_invariant	PIK3CD	9629889	173890	SLC25A33	9539692	83693
chr1	9629400	0.474	NA	NA	lymphoid	PIK3CD	9629889	290	TMEM201	9588931	40469
chr1	9629600	0.2423	NA	NA	lymphoid	PIK3CD	9629889	90	TMEM201	9588931	40669
chr1	9630200	0.3192	NA	NA	lymphoid,tissue_invariant	PIK3CD	9629889	0	TMEM201	9588931	41269
chr1	9654400	NA	0.4967	NA	lymphoid	PIK3CD	9629889	0	PIK3CD	9710456	55857
chr1	9654600	0.2556	0.4571	0.213	lymphoid	PIK3CD	9629889	0	PIK3CD	9710456	55657
chr1	9655200	0.2155	NA	NA	lymphoid	PIK3CD	9629889	0	PIK3CD	9710456	55057
chr1	9943800	0.2546	0.5189	NA	stromal_b	NMNAT1	9942923	0	LZIC	9942734	1066
chr1	9950400	0.2057	NA	NA	tissue_invariant	NMNAT1	9942923	0	LZIC	9942734	7666
chr1	10211000	0.339	NA	NA	embryonic_primitive	KIF1B	10210570	0	KIF1B	10232329	21130
chr1	10211200	0.2654	0.3075	NA	embryonic_primitive,tissue_invariant	KIF1B	10210570	0	KIF1B	10232329	20930
chr1	10398400	0.2442	NA	NA	renal_cancer,stromal_b,tissue_invariant	KIF1B	10210570	16798	PGD	10399118	519
chr1	10399800	0.2082	NA	NA	myeloid_erythroid,stromal_b	KIF1B	10210570	18198	PGD	10399118	682
chr1	10415200	NA	NA	0.4506	lymphoid	KIF1B	10210570	33598	CENPS	10430518	15119
chr1	10430000	NA	0.558	NA	tissue_invariant,vascular_endothelial	PEX14	10474946	44747	CENPS	10430518	319
chr1	10756000	0.2435	NA	NA	organ_developmental_renal,placental	PEX14	10474946	125243	CASZ1	10693888	62112
chr1	10942200	NA	0.4822	NA	embryonic_primitive,stromal_b	TARDBP	11012622	70223	C1orf127	10982036	39637
chr1	10944200	0.1792	0.406	NA	stromal_b	TARDBP	11012622	68223	C1orf127	10982036	37637
chr1	10944600	0.574	NA	NA	cardiac	TARDBP	11012622	67823	C1orf127	10982036	37237
chr1	10965200	0.2895	NA	NA	myeloid_erythroid,pulmonary_developmental	TARDBP	11012622	47223	C1orf127	10982036	16637
chr1	10965400	NA	0.541	NA	lymphoid,myeloid_erythroid,pulmonary_developmental	TARDBP	11012622	47023	C1orf127	10982036	16437
chr1	10965800	NA	NA	0.4017	cancer_epithelial,myeloid_erythroid	TARDBP	11012622	46623	C1orf127	10982036	16037
chr1	11012400	NA	NA	0.524	tissue_invariant	TARDBP	11012622	23	TARDBP	11013728	1129
chr1	11013200	0.2723	NA	NA	stromal_b,tissue_invariant	TARDBP	11012622	0	TARDBP	11013728	329
chr1	11059600	0.2634	NA	NA	myeloid_erythroid	MASP2	11026523	12362	SRM	11059942	143
chr1	11272600	NA	NA	0.4628	neural,stromal_b,tissue_invariant	MTOR	11106535	0	UBIAD1	11273532	733
chr1	11273200	0.2106	NA	NA	tissue_invariant	MTOR	11106535	0	UBIAD1	11273532	133
chr1	11274000	NA	0.4377	0.511	myeloid_erythroid	UBIAD1	11273198	0	UBIAD1	11273532	468
chr1	11350200	0.2827	NA	NA	neural	UBIAD1	11273198	50629	UBIAD1	11273532	76668
chr1	11486200	0.6298	NA	NA	musculoskeletal,placental	UBIAD1	11273198	186629	DISP3	11500993	14594
chr1	11558400	0.2452	NA	NA	embryonic_primitive	MAD2L2	11674480	115881	DISP3	11500993	57407
chr1	11563800	0.2643	NA	NA	embryonic_primitive,stromal_b	MAD2L2	11674480	110481	DISP3	11500993	62807
chr1	11645800	NA	NA	0.429	tissue_invariant	MAD2L2	11674480	28481	FBXO2	11654339	8340
chr1	11654200	NA	NA	0.4515	embryonic_primitive,neural,organ_developmental_renal	MAD2L2	11674480	20081	FBXO2	11654339	0
chr1	11680400	0.3466	0.4318	0.2898	embryonic_primitive,lymphoid	MAD2L2	11674480	0	MAD2L2	11680600	1
chr1	11690400	0.2148	NA	NA	myeloid_erythroid	MAD2L2	11674480	0	MAD2L2	11680600	9800
chr1	11690600	0.2466	NA	NA	myeloid_erythroid,organ_developmental_renal	MAD2L2	11674480	0	MAD2L2	11680600	10000
chr1	11693000	0.263	NA	NA	lymphoid	MAD2L2	11674480	1380	MAD2L2	11680600	12400
chr1	11730800	NA	0.528	NA	pulmonary_developmental	MAD2L2	11674480	39180	AGTRAP	11736209	5210
chr1	11736200	0.2137	NA	NA	tissue_invariant	MAD2L2	11674480	44580	AGTRAP	11736209	0
chr1	11803200	0.4081	0.8224	NA	placental	MTHFR	11785723	0	MTHFR	11803513	114
chr1	11803400	0.4373	0.9036	NA	tissue_invariant	MTHFR	11785723	0	MTHFR	11803513	0
chr1	11803600	0.2488	0.7808	NA	lymphoid,tissue_invariant	MTHFR	11785723	0	MTHFR	11803513	87
chr1	11804800	0.7255	NA	0.7808	embryonic_primitive,stromal_b	MTHFR	11785723	0	CLCN6	11806263	1264
chr1	11806400	0.231	NA	NA	placental,tissue_invariant	CLCN6	11806096	0	CLCN6	11806263	137
chr1	11894000	0.3113	NA	NA	embryonic_primitive,stromal_b	PLOD1	11934717	40518	KIAA2013	11926236	32037
chr1	11907600	NA	NA	0.4605	embryonic_primitive,tissue_invariant	PLOD1	11934717	26918	KIAA2013	11926236	18437
chr1	11909800	0.2773	NA	NA	stromal_a	PLOD1	11934717	24718	KIAA2013	11926236	16237
chr1	12020000	NA	NA	0.4025	organ_developmental_renal,stromal_b	MFN2	11980181	6486	MIIP	12021727	1528
chr1	12066000	NA	NA	0.4842	lymphoid	MFN2	11980181	52486	TNFRSF8	12063599	2401
chr1	12088000	NA	0.5215	NA	lymphoid,myeloid_erythroid	MFN2	11980181	74486	TNFRSF8	12063599	24401
chr1	12088600	NA	NA	0.405	embryonic_primitive,lymphoid	MFN2	11980181	75086	TNFRSF8	12063599	25001
chr1	12124800	0.2587	NA	NA	tissue_invariant	VPS13D	12230030	105031	TNFRSF1B	12167092	42093
chr1	12133000	0.344	NA	NA	cancer_epithelial,pulmonary_developmental	VPS13D	12230030	96831	TNFRSF1B	12167092	33893
chr1	12150600	0.2357	NA	NA	lymphoid	VPS13D	12230030	79231	TNFRSF1B	12167092	16293
chr1	12153400	0.4296	NA	0.5622	myeloid_erythroid,stromal_a	VPS13D	12230030	76431	TNFRSF1B	12167092	13493
chr1	12179400	0.3445	0.3445	NA	lymphoid	VPS13D	12230030	50431	TNFRSF1B	12167092	12308
chr1	12210600	0.217	NA	NA	lymphoid	VPS13D	12230030	19231	VPS13D	12234267	23468
chr1	12230600	0.2048	NA	NA	lymphoid	VPS13D	12230030	0	VPS13D	12234267	3468
chr1	12345400	0.2392	NA	NA	lymphoid,tissue_invariant	VPS13D	12230030	0	VPS13D	12234267	111133
chr1	12545000	NA	NA	0.4492	vascular_endothelial	VPS13D	12230030	32954	DHRS3	12617347	72148
chr1	12595200	0.2286	NA	NA	embryonic_primitive,stromal_b	VPS13D	12230030	83154	DHRS3	12617347	21948
chr1	12595400	0.2061	NA	NA	embryonic_primitive,lymphoid,stromal_b	VPS13D	12230030	83354	DHRS3	12617347	21748
chr1	12616800	NA	0.4015	0.2405	cardiac,musculoskeletal	VPS13D	12230030	104754	DHRS3	12617347	348
chr1	12618800	0.39	NA	NA	digestive,organ_developmental_renal	VPS13D	12230030	106754	DHRS3	12617347	1453
chr1	13356800	0.249	NA	NA	tissue_invariant	VPS13D	12230030	844754	PRAMEF14	13345313	11487
chr1	13498800	NA	0.517	NA	embryonic_primitive	VPS13D	12230030	986754	LRRC38	13513592	14593
chr1	13512600	NA	NA	0.4444	embryonic_primitive	VPS13D	12230030	1000554	LRRC38	13513592	793
chr1	13517200	0.4989	0.6575	NA	embryonic_primitive	VPS13D	12230030	1005154	LRRC38	13513592	3608
chr1	13693200	0.6816	0.9452	NA	myeloid_erythroid	VPS13D	12230030	1181154	PRDM2	13715606	22207
chr1	13699800	0.2878	NA	NA	tissue_invariant	VPS13D	12230030	1187754	PRDM2	13715606	15607
chr1	13730800	NA	NA	0.481	lymphoid,stromal_b	VPS13D	12230030	1218754	PRDM2	13715606	15194
chr1	13731000	0.2499	NA	NA	lymphoid	VPS13D	12230030	1218954	PRDM2	13715606	15394
chr1	13748600	0.296	NA	NA	lymphoid,renal_cancer	VPS13D	12230030	1236554	PRDM2	13715606	32994
chr1	13892600	0.2003	NA	NA	embryonic_primitive,neural,tissue_invariant	VPS13D	12230030	1380554	PRDM2	13715606	176994
chr1	14181200	0.251	NA	NA	pulmonary_developmental,renal_cancer	CTRC	15438442	1257043	KAZN	14598998	417599
chr1	14778400	NA	0.6525	NA	myeloid_erythroid	CTRC	15438442	659843	KAZN	14598998	179402
chr1	14925000	0.222	NA	NA	embryonic_primitive,stromal_b	CTRC	15438442	513243	C1orf195	15171277	246078
chr1	15046600	NA	0.401	NA	tissue_invariant	CTRC	15438442	391643	C1orf195	15171277	124478
chr1	15101000	0.2445	NA	NA	myeloid_erythroid	CTRC	15438442	337243	C1orf195	15171277	70078
chr1	15249200	0.2658	NA	NA	lymphoid,stromal_b	CTRC	15438442	189043	FHAD1	15251785	2386
chr1	15328800	0.3758	NA	NA	musculoskeletal,stromal_b	CTRC	15438442	109443	FHAD1	15251785	77015
chr1	15346000	0.338	NA	NA	embryonic_primitive,myeloid_erythroid	CTRC	15438442	92243	EFHD2	15409972	63773
chr1	15347200	0.3633	NA	NA	lymphoid	CTRC	15438442	91043	EFHD2	15409972	62573
chr1	15523800	0.2362	NA	NA	organ_developmental_renal,stromal_b,tissue_invariant	CELA2A	15456732	51710	CASP9	15524199	200
chr1	15603000	NA	0.4076	NA	myeloid_erythroid,renal_cancer	CELA2A	15456732	130910	DDI2	15617671	14472
chr1	15603200	0.2463	NA	NA	cardiac,myeloid_erythroid	CELA2A	15456732	131110	DDI2	15617671	14272
chr1	15603400	0.3077	NA	NA	cancer_epithelial,myeloid_erythroid,tissue_invariant	CELA2A	15456732	131310	DDI2	15617671	14072
chr1	15683800	0.3654	NA	0.4592	lymphoid,organ_developmental_renal	CELA2A	15456732	211710	PLEKHM2	15684559	560
chr1	15697200	0.2805	NA	NA	lymphoid	CELA2A	15456732	225110	PLEKHM2	15684559	12641
chr1	15758800	0.2188	NA	NA	embryonic_primitive	CLCNKA	16022036	263037	FBLIM1	15764984	5985
chr1	15792000	0.2428	NA	NA	tissue_invariant	CLCNKA	16022036	229837	UQCRHL	15807648	15449
chr1	15815600	0.4818	NA	NA	stromal_b	CLCNKA	16022036	206237	UQCRHL	15807648	7952
chr1	15834000	0.304	NA	NA	cardiac,placental,tissue_invariant	CLCNKA	16022036	187837	SPEN	15848068	13869
chr1	15834200	0.203	NA	NA	tissue_invariant	CLCNKA	16022036	187637	SPEN	15848068	13669
chr1	15837400	0.3905	NA	0.5072	cardiac,embryonic_primitive,myeloid_erythroid	CLCNKA	16022036	184437	SPEN	15848068	10469
chr1	16013200	0.2458	NA	NA	organ_developmental_renal,stromal_b	CLCNKA	16022036	8637	HSPB7	16019468	6069
chr1	16027000	0.2224	NA	NA	.	CLCNKA	16022036	0	CLCNKA	16022620	4380
chr1	16078800	NA	NA	0.4755	tissue_invariant	CLCNKB	16043782	21475	FAM131C	16073441	5359
chr1	16156000	0.3179	NA	NA	tissue_invariant	EPHA2	16124337	0	EPHA2	16155931	69
chr1	16168600	NA	NA	0.6824	lymphoid,renal_cancer	EPHA2	16124337	12497	EPHA2	16155931	12669
chr1	16187800	0.25	NA	NA	cancer_epithelial,embryonic_primitive	EPHA2	16124337	31697	ARHGEF19	16209053	21054
chr1	16228000	0.2194	0.1619	0.3597	embryonic_primitive	EPHA2	16124337	71897	CPLANE2	16236741	8542
chr1	16244400	NA	0.4113	NA	tissue_invariant	EPHA2	16124337	88297	CPLANE2	16236741	7659
chr1	16351800	0.2102	NA	NA	organ_developmental_renal,tissue_invariant	EPHA2	16124337	195697	SZRD1	16367258	15259
chr1	16514000	0.2028	NA	NA	tissue_invariant	EPHA2	16124337	357897	NECAP2	16440762	73238
chr1	16520800	0.5764	NA	NA	cardiac,embryonic_primitive,stromal_b	EPHA2	16124337	364697	NBPF1	16592020	71021
chr1	16534800	0.5293	NA	NA	.	EPHA2	16124337	378697	NBPF1	16592020	57021
chr1	16535000	0.4321	NA	NA	embryonic_primitive,stromal_a	EPHA2	16124337	378897	NBPF1	16592020	56821
chr1	16535200	0.2286	NA	NA	embryonic_primitive	EPHA2	16124337	379097	NBPF1	16592020	56621
chr1	16612600	0.2796	NA	0.2888	tissue_invariant	ATP13A2	16985958	373159	NBPF1	16592020	20580
chr1	16647400	0.2481	0.1854	0.4405	.	ATP13A2	16985958	338359	NBPF1	16592020	55380
chr1	16647600	0.2079	0.1989	0.2628	.	ATP13A2	16985958	338159	NBPF1	16592020	55580
chr1	16648000	0.2098	NA	NA	.	ATP13A2	16985958	337759	NBPF1	16592020	55980
chr1	16692600	0.2999	NA	0.254	.	ATP13A2	16985958	293159	MST1L	16764479	71680
chr1	16697800	0.552	0.4447	NA	embryonic_primitive	ATP13A2	16985958	287959	MST1L	16764479	66480
chr1	16700200	NA	0.5074	NA	.	ATP13A2	16985958	285559	MST1L	16764479	64080
chr1	16700600	0.2221	NA	NA	.	ATP13A2	16985958	285159	MST1L	16764479	63680
chr1	16710200	NA	0.4645	NA	.	ATP13A2	16985958	275559	MST1L	16764479	54080
chr1	16759400	0.2549	NA	NA	embryonic_primitive,organ_developmental_renal	ATP13A2	16985958	226359	MST1L	16764479	4880
chr1	16872800	NA	NA	0.6809	stromal_a	ATP13A2	16985958	112959	CROCC	16922019	49020
chr1	16873000	0.4108	NA	0.5187	.	ATP13A2	16985958	112759	CROCC	16922019	48820
chr1	16873400	0.33	0.5074	NA	embryonic_primitive	ATP13A2	16985958	112359	CROCC	16922019	48420
chr1	16889200	0.087	0.4054	NA	neural,tissue_invariant	ATP13A2	16985958	96559	CROCC	16922019	32620
chr1	16895600	0.2202	NA	NA	pulmonary_developmental,stromal_a,tissue_invariant	ATP13A2	16985958	90159	CROCC	16922019	26220
chr1	16896400	0.4827	NA	0.5137	embryonic_primitive	ATP13A2	16985958	89359	CROCC	16922019	25420
chr1	16904000	0.1141	NA	0.4029	stromal_b	ATP13A2	16985958	81759	CROCC	16922019	17820
chr1	16904200	0.2679	NA	NA	stromal_b	ATP13A2	16985958	81559	CROCC	16922019	17620
chr1	16951800	NA	NA	0.426	lymphoid,tissue_invariant	ATP13A2	16985958	33959	MFAP2	16978272	26273
chr1	16960800	0.3456	0.3001	NA	tissue_invariant	ATP13A2	16985958	24959	MFAP2	16978272	17273
chr1	16979800	0.3843	NA	NA	myeloid_erythroid,organ_developmental_renal	ATP13A2	16985958	5959	MFAP2	16978272	1528
chr1	17011200	0.2227	NA	NA	embryonic_primitive,myeloid_erythroid	ATP13A2	16985958	0	ATP13A2	17011737	338
chr1	17053200	NA	0.478	NA	digestive	SDHB	17018722	0	SDHB	17054018	619
chr1	17181800	0.4835	NA	NA	lymphoid	PADI3	17249079	67080	PADI1	17205218	23219
chr1	17186200	NA	NA	0.673	embryonic_primitive,myeloid_erythroid	PADI3	17249079	62680	PADI1	17205218	18819
chr1	17250600	NA	0.4075	NA	renal_cancer	PADI3	17249079	0	PADI3	17249138	1462
chr1	17276800	NA	NA	0.5247	stromal_b	PADI3	17249079	0	PADI3	17249138	27662
chr1	17281800	NA	0.7458	NA	cancer_epithelial,myeloid_erythroid	PADI3	17249079	0	PADI4	17308223	26224
chr1	17420000	0.3654	NA	NA	embryonic_primitive	PADI6	17372196	18302	RCC2	17438513	18314
chr1	17494400	0.2587	NA	NA	embryonic_primitive	PADI6	17372196	92702	RCC2	17438513	55887
chr1	17502400	0.426	NA	NA	tissue_invariant	PADI6	17372196	100702	RCC2	17438513	63887
chr1	17539200	0.3939	0.3871	NA	embryonic_primitive,neural	PADI6	17372196	137502	ARHGEF10L	17580596	41197
chr1	17581200	0.3485	NA	NA	.	PADI6	17372196	179502	ARHGEF10L	17580596	604
chr1	17743000	NA	0.523	NA	musculoskeletal,neural,pulmonary_developmental	PADI6	17372196	341302	ACTL8	17823009	79810
chr1	17952800	0.3363	0.4352	NA	myeloid_erythroid	PADI6	17372196	551102	ACTL8	17823009	129791
chr1	17984600	0.2357	NA	NA	embryonic_primitive,lymphoid	PADI6	17372196	582902	IGSF21	18108129	123330
chr1	18107600	0.3127	NA	NA	embryonic_primitive	PAX7	18630846	523047	IGSF21	18108129	330
chr1	18110400	0.2517	NA	NA	embryonic_primitive	PAX7	18630846	520247	IGSF21	18108129	2271
chr1	18111200	0.2721	NA	NA	embryonic_primitive,stromal_b	PAX7	18630846	519447	IGSF21	18108129	3071
chr1	18118200	0.2625	NA	NA	lymphoid,neural	PAX7	18630846	512447	IGSF21	18108129	10071
chr1	18256400	0.2802	NA	NA	neural,tissue_invariant	PAX7	18630846	374247	IGSF21	18108129	148271
chr1	18283600	0.3395	NA	NA	digestive,embryonic_primitive	PAX7	18630846	347047	IGSF21	18108129	175471
chr1	18385400	NA	0.4867	NA	tissue_invariant	PAX7	18630846	245247	KLHDC7A	18480982	95383
chr1	18597400	0.219	NA	NA	embryonic_primitive	PAX7	18630846	33247	PAX7	18631604	34005
chr1	18597600	NA	0.4071	NA	embryonic_primitive,pulmonary_developmental,tissue_invariant	PAX7	18630846	33047	PAX7	18631604	33805
chr1	18631400	0.3465	NA	NA	embryonic_primitive,organ_developmental_renal	PAX7	18630846	0	PAX7	18631604	5
chr1	18632400	0.2406	NA	NA	embryonic_primitive	PAX7	18630846	0	PAX7	18631604	796
chr1	18633000	0.3098	NA	NA	organ_developmental_renal,pulmonary_developmental	PAX7	18630846	0	PAX7	18631604	1396
chr1	18633400	0.286	NA	NA	neural,organ_developmental_renal	PAX7	18630846	0	PAX7	18631604	1796
chr1	18633600	0.3743	0.5	NA	embryonic_primitive,neural	PAX7	18630846	0	PAX7	18631604	1996
chr1	18634000	0.274	NA	NA	musculoskeletal	PAX7	18630846	0	PAX7	18631604	2396
chr1	18635600	0.2893	NA	NA	embryonic_primitive	PAX7	18630846	0	PAX7	18631604	3996
chr1	18635800	0.2413	NA	NA	lymphoid,organ_developmental_renal,renal_cancer	PAX7	18630846	0	PAX7	18631604	4196
chr1	18636000	0.3665	NA	NA	lymphoid,organ_developmental_renal,renal_cancer	PAX7	18630846	0	PAX7	18631604	4396
chr1	18637200	0.3592	NA	NA	embryonic_primitive	PAX7	18630846	0	PAX7	18631604	5596
chr1	18638000	NA	NA	0.654	musculoskeletal	PAX7	18630846	0	PAX7	18631604	6396
chr1	18638200	0.4065	NA	NA	musculoskeletal	PAX7	18630846	0	PAX7	18631604	6596
chr1	18638400	0.3348	NA	NA	musculoskeletal,neural	PAX7	18630846	0	PAX7	18631604	6796
chr1	18638600	0.3835	NA	NA	neural	PAX7	18630846	0	PAX7	18631604	6996
chr1	18639200	0.4675	NA	NA	musculoskeletal	PAX7	18630846	0	PAX7	18631604	7596
chr1	18639400	0.457	NA	NA	embryonic_primitive	PAX7	18630846	0	PAX7	18631604	7796
chr1	18640000	0.2192	NA	NA	musculoskeletal	PAX7	18630846	0	PAX7	18631604	8396
chr1	18640600	0.2594	NA	NA	embryonic_primitive	PAX7	18630846	0	PAX7	18631604	8996
chr1	18641200	0.3265	NA	NA	embryonic_primitive,musculoskeletal	PAX7	18630846	0	PAX7	18631604	9596
chr1	18641600	0.2293	NA	NA	embryonic_primitive,neural	PAX7	18630846	0	PAX7	18631604	9996
chr1	18641800	0.2004	NA	NA	neural	PAX7	18630846	0	PAX7	18631604	10196
chr1	18642600	0.2261	NA	NA	embryonic_primitive	PAX7	18630846	0	PAX7	18631604	10996
chr1	18642800	0.2049	NA	NA	embryonic_primitive	PAX7	18630846	0	PAX7	18631604	11196
chr1	18643800	0.2015	NA	NA	embryonic_primitive,placental,pulmonary_developmental	PAX7	18630846	0	PAX7	18631604	12196
chr1	18644000	0.2293	NA	NA	embryonic_primitive	PAX7	18630846	0	PAX7	18631604	12396
chr1	18645600	NA	0.4503	NA	embryonic_primitive,organ_developmental_renal	PAX7	18630846	0	PAX7	18631604	13996
chr1	18646200	0.406	NA	0.517	embryonic_primitive	PAX7	18630846	0	PAX7	18631604	14596
chr1	18693800	NA	NA	0.4827	embryonic_primitive,myeloid_erythroid	PAX7	18630846	0	PAX7	18631604	62196
chr1	18716800	0.2949	NA	NA	embryonic_primitive	PAX7	18630846	0	PAX7	18631604	85196
chr1	18901800	0.2894	NA	NA	.	ALDH4A1	18871430	0	ALDH4A1	18902522	523
chr1	18903200	0.2957	NA	NA	lymphoid,organ_developmental_renal,placental	ALDH4A1	18871430	402	ALDH4A1	18902522	678
chr1	18926600	0.3478	NA	NA	embryonic_primitive,stromal_a	ALDH4A1	18871430	23802	ALDH4A1	18902522	24078
chr1	18926800	0.2175	NA	NA	stromal_a	ALDH4A1	18871430	24002	ALDH4A1	18902522	24278
chr1	18927400	NA	NA	0.4704	cancer_epithelial,lymphoid	ALDH4A1	18871430	24602	ALDH4A1	18902522	24878
chr1	18949800	NA	0.6887	NA	lymphoid,stromal_b	ALDH4A1	18871430	47002	IFFO2	18956331	6332
chr1	18950000	NA	0.5172	NA	embryonic_primitive,stromal_b	ALDH4A1	18871430	47202	IFFO2	18956331	6132
chr1	18951400	NA	0.5418	NA	myeloid_erythroid,renal_cancer	ALDH4A1	18871430	48602	IFFO2	18956331	4732
chr1	18952200	0.203	NA	NA	lymphoid	ALDH4A1	18871430	49402	IFFO2	18956331	3932
chr1	19011200	NA	NA	0.403	stromal_a	ALDH4A1	18871430	108402	IFFO2	18956331	54869
chr1	19029600	NA	0.554	NA	cancer_epithelial,embryonic_primitive	ALDH4A1	18871430	126802	IFFO2	18956331	73269
chr1	19210600	0.2942	NA	NA	musculoskeletal,stromal_b,tissue_invariant	EMC1	19215660	4861	UBR4	19210247	353
chr1	19274400	0.6376	0.8824	NA	digestive	EMC1	19215660	22854	AKR7A3	19288708	14109
chr1	19390800	NA	NA	0.404	.	EMC1	19215660	139254	SLC66A1	19317678	73122
chr1	19391000	0.3435	NA	NA	stromal_a	EMC1	19215660	139454	SLC66A1	19317678	73322
chr1	19391200	0.2513	NA	NA	stromal_a,tissue_invariant	EMC1	19215660	139654	SLC66A1	19317678	73522
chr1	19468400	0.4618	NA	NA	digestive	EMC1	19215660	216854	CAPZB	19485437	16838
chr1	19596400	NA	NA	0.4018	lymphoid,tissue_invariant	EMC1	19215660	344854	MICOS10	19597046	447
chr1	19597800	NA	NA	0.4888	stromal_b	EMC1	19215660	346254	MICOS10	19597046	754
chr1	19666000	0.3767	NA	NA	embryonic_primitive	PLA2G2A	19975431	309232	HTR6	19665754	246
chr1	19676400	0.4272	NA	NA	tissue_invariant	PLA2G2A	19975431	298832	HTR6	19665754	10646
chr1	19859000	0.367	NA	0.4093	myeloid_erythroid	PLA2G2A	19975431	116232	OTUD3	19882514	23315
chr1	20081200	0.2232	0.1445	NA	lymphoid	PLA2G5	20028349	0	PLA2G5	20084831	3432
chr1	20115000	0.2847	NA	NA	myeloid_erythroid	PLA2G5	20028349	23090	PLA2G2D	20119497	4298
chr1	20152200	0.327	NA	NA	neural,tissue_invariant	PLA2G5	20028349	60290	PLA2G2F	20139428	12772
chr1	20185400	0.212	NA	NA	lymphoid,placental	PLA2G5	20028349	93490	UBXN10	20190562	4963
chr1	20185800	0.2788	NA	NA	lymphoid,organ_developmental_renal	PLA2G5	20028349	93890	UBXN10	20190562	4563
chr1	20186200	0.2535	NA	NA	renal_cancer	PLA2G5	20028349	94290	UBXN10	20190562	4163
chr1	20291600	0.2539	NA	NA	embryonic_primitive,neural	PLA2G5	20028349	199690	VWA5B1	20310602	18803
chr1	20291800	0.2665	NA	NA	embryonic_primitive	PLA2G5	20028349	199890	VWA5B1	20310602	18603
chr1	20343600	0.2925	NA	NA	embryonic_primitive,neural	PLA2G5	20028349	251690	VWA5B1	20310602	32998
chr1	20343800	0.3955	NA	NA	embryonic_primitive	PLA2G5	20028349	251890	VWA5B1	20310602	33198
chr1	20400200	0.3878	NA	0.4868	stromal_b	PINK1	20633458	233059	CAMK2N1	20485378	84979
chr1	20473200	0.2137	NA	NA	embryonic_primitive	PINK1	20633458	160059	CAMK2N1	20485378	11979
chr1	20476600	0.223	0.1796	0.4917	embryonic_primitive	PINK1	20633458	156659	CAMK2N1	20485378	8579
chr1	20508200	0.2226	NA	NA	digestive,tissue_invariant	PINK1	20633458	125059	MUL1	20508023	177
chr1	20530400	NA	NA	0.5578	myeloid_erythroid,neural	PINK1	20633458	102859	FAM43B	20552974	22375
chr1	20552800	0.2057	NA	NA	embryonic_primitive,organ_developmental_renal,pulmonary_developmental	PINK1	20633458	80459	FAM43B	20552974	0
chr1	20553200	0.2003	NA	NA	embryonic_primitive	PINK1	20633458	80059	FAM43B	20552974	226
chr1	20589000	NA	NA	0.4832	embryonic_primitive	PINK1	20633458	44259	CDA	20589130	0
chr1	20633800	0.283	NA	NA	tissue_invariant	PINK1	20633458	0	PINK1	20633549	251
chr1	20634600	0.343	NA	NA	stromal_b	PINK1	20633458	0	PINK1	20633549	1051
chr1	20640200	0.201	NA	NA	embryonic_primitive	PINK1	20633458	0	PINK1	20633549	6651
chr1	20732800	0.3167	NA	NA	embryonic_primitive,musculoskeletal,renal_cancer	DDOST	20651767	71257	SH2D5	20728043	4757
chr1	21290800	0.4173	NA	0.6627	lymphoid	ECE1	21217250	0	ECE1	21345377	54378
chr1	21293600	0.427	0.411	NA	lymphoid,renal_cancer	ECE1	21217250	0	ECE1	21345377	51578
chr1	21294400	NA	0.4145	NA	lymphoid	ECE1	21217250	0	ECE1	21345377	50778
chr1	21294600	0.267	NA	NA	lymphoid	ECE1	21217250	0	ECE1	21345377	50578
chr1	21368600	0.306	NA	NA	tissue_invariant	ECE1	21217250	23097	ECE1	21345377	23223
chr1	21428000	0.2497	NA	NA	organ_developmental_renal	ALPL	21508984	80785	NBPF3	21445087	16888
chr1	21439600	0.3083	NA	NA	tissue_invariant	ALPL	21508984	69185	NBPF3	21445087	5288
chr1	21509600	0.3016	NA	NA	embryonic_primitive,organ_developmental_renal	ALPL	21508984	0	ALPL	21554082	44283
chr1	21574400	NA	NA	0.6038	neural	ALPL	21508984	0	ALPL	21554082	20318
chr1	21595600	NA	0.4297	NA	embryonic_primitive	ALPL	21508984	17189	ALPL	21554082	41518
chr1	21608000	NA	NA	0.4084	tissue_invariant	ALPL	21508984	29589	RAP1GAP	21651821	43622
chr1	21648000	NA	NA	0.4192	embryonic_primitive	ALPL	21508984	69589	RAP1GAP	21651821	3622
chr1	21668600	0.3584	NA	NA	neural	ALPL	21508984	90189	RAP1GAP	21651821	16779
chr1	21814600	0.3076	NA	NA	organ_developmental_renal	HSPG2	21822244	7445	LDLRAD2	21812452	2148
chr1	21964000	NA	0.699	NA	tissue_invariant	HSPG2	21822244	26691	CELA3B	21977040	12841
chr1	22026200	0.2232	NA	NA	lymphoid,organ_developmental_renal	CDC42	22052709	26310	CELA3A	22001675	24525
chr1	22090000	NA	NA	0.417	embryonic_primitive	CDC42	22052709	0	CDC42	22078479	11521
chr1	22276000	0.3948	NA	NA	embryonic_primitive	WNT4	22117308	132020	WNT4	22142921	133079
chr1	22350400	0.2142	NA	NA	embryonic_primitive,organ_developmental_renal	WNT4	22117308	206420	ZBTB40	22489949	139350
chr1	22350600	0.311	NA	NA	embryonic_primitive	WNT4	22117308	206620	ZBTB40	22489949	139150
chr1	22351000	NA	NA	0.4197	neural	WNT4	22117308	207020	ZBTB40	22489949	138750
chr1	22351200	0.2673	NA	NA	embryonic_primitive,neural	WNT4	22117308	207220	ZBTB40	22489949	138550
chr1	22420400	0.2023	NA	NA	tissue_invariant,vascular_endothelial	C1QA	22636628	216029	ZBTB40	22489949	69350
chr1	22539600	0.387	NA	NA	lymphoid	C1QA	22636628	96829	EPHA8	22563636	23837
chr1	22563600	0.2431	NA	NA	embryonic_primitive	C1QA	22636628	72829	EPHA8	22563636	0
chr1	22564400	NA	0.4762	NA	organ_developmental_renal	C1QA	22636628	72029	EPHA8	22563636	764
chr1	22673600	0.352	NA	NA	embryonic_primitive	C1QB	22653236	11964	C1QB	22659457	14143
chr1	22710200	0.2293	NA	NA	digestive	EPHB2	22710770	371	EPHB2	22710983	584
chr1	22885200	NA	0.4508	NA	lymphoid,neural	EPHB2	22710770	0	LACTBL1	22972315	86916
chr1	22964200	NA	0.4938	NA	tissue_invariant	EPHB2	22710770	42701	LACTBL1	22972315	7916
chr1	22964400	0.209	NA	NA	organ_developmental_renal,tissue_invariant	EPHB2	22710770	42901	LACTBL1	22972315	7716
chr1	22976400	0.5437	NA	NA	tissue_invariant	KDM1A	23019443	42844	LACTBL1	22972315	4085
chr1	23019000	NA	0.414	NA	organ_developmental_renal,tissue_invariant	KDM1A	23019443	244	KDM1A	23019597	398
chr1	23020400	0.2148	0.3455	NA	renal_cancer,tissue_invariant	KDM1A	23019443	0	KDM1A	23019597	803
chr1	23178000	0.253	NA	NA	myeloid_erythroid,tissue_invariant	KDM1A	23019443	94310	HTR1D	23194218	16019
chr1	23343600	NA	NA	0.424	embryonic_primitive,stromal_b	KDM1A	23019443	259910	HNRNPR	23341007	2593
chr1	23369600	0.2534	NA	NA	renal_cancer,tissue_invariant	KDM1A	23019443	285910	ZNF436	23368004	1596
chr1	23483600	0.2537	NA	NA	stromal_b	RPL11	23691779	207980	ASAP3	23484132	333
chr1	23525200	0.45	NA	NA	digestive,musculoskeletal	RPL11	23691779	166380	E2F2	23530792	5393
chr1	23528600	NA	NA	0.4035	lymphoid	RPL11	23691779	162980	E2F2	23530792	1993
chr1	23540000	NA	NA	0.4232	tissue_invariant	RPL11	23691779	151580	E2F2	23530792	9208
chr1	23555000	0.3411	NA	NA	tissue_invariant	RPL11	23691779	136580	ID3	23559425	4226
chr1	23559200	0.3001	NA	NA	placental	RPL11	23691779	132380	ID3	23559425	26
chr1	23562400	NA	0.5014	NA	tissue_invariant	RPL11	23691779	129180	ID3	23559425	2975
chr1	23568600	0.2866	NA	NA	neural,organ_developmental_renal	RPL11	23691779	122980	ID3	23559425	9175
chr1	23691600	0.2437	NA	NA	tissue_invariant	RPL11	23691779	0	RPL11	23691824	25
chr1	23692400	0.2108	NA	NA	lymphoid,musculoskeletal,organ_developmental_renal,tissue_invariant	RPL11	23691779	0	RPL11	23691824	576
chr1	23744400	0.2161	NA	NA	lymphoid,stromal_b	RPL11	23691779	47566	ELOA	23743426	974
chr1	23772200	0.2094	NA	NA	tissue_invariant	GALE	23795599	23200	PITHD1	23778516	6117
chr1	23825600	0.2135	NA	NA	embryonic_primitive	HMGCL	23801877	142	HMGCL	23825414	186
chr1	23911000	0.252	NA	NA	lymphoid	FUCA1	23845077	42632	CNR2	23875616	35384
chr1	23913200	0.272	NA	0.5437	cancer_epithelial,lymphoid	FUCA1	23845077	44832	CNR2	23875616	37584
chr1	23920200	0.386	NA	NA	digestive,embryonic_primitive,musculoskeletal	FUCA1	23845077	51832	PNRC2	23961458	41059
chr1	23958800	0.3405	NA	NA	tissue_invariant	FUCA1	23845077	90432	PNRC2	23961458	2459
chr1	23960200	0.247	NA	NA	tissue_invariant	FUCA1	23845077	91832	PNRC2	23961458	1059
chr1	23979600	0.2254	NA	NA	cardiac	FUCA1	23845077	111232	SRSF10	23980254	455
chr1	23980200	0.354	NA	NA	myeloid_erythroid,tissue_invariant	FUCA1	23845077	111832	SRSF10	23980254	0
chr1	24151000	0.21	0.2422	0.415	organ_developmental_renal,tissue_invariant	GRHL3	24319333	168134	IL22RA1	24143081	7919
chr1	24319400	0.2178	NA	NA	cancer_epithelial,embryonic_primitive,renal_cancer	GRHL3	24319333	0	GRHL3	24319552	0
chr1	24319600	0.213	NA	0.4128	cancer_epithelial,renal_cancer	GRHL3	24319333	0	GRHL3	24319552	48
chr1	24321600	0.2243	NA	NA	cardiac,lymphoid	GRHL3	24319333	0	GRHL3	24319552	2048
chr1	24391400	0.2127	NA	NA	tissue_invariant	GRHL3	24319333	26919	STPG1	24401387	9788
chr1	24503400	0.2154	NA	NA	embryonic_primitive,placental	GRHL3	24319333	138919	RCAN3	24514373	10774
chr1	24587200	0.224	NA	0.1383	tissue_invariant	GRHL3	24319333	222719	NCMAP	24595431	8032
chr1	24928200	0.3373	NA	NA	neural,organ_developmental_renal	RHD	25272393	343994	RUNX3	24964570	36171
chr1	24932400	0.2175	NA	NA	embryonic_primitive	RHD	25272393	339794	RUNX3	24964570	31971
chr1	25099600	0.21	NA	NA	lymphoid	RHD	25272393	172594	SYF2	25232466	132667
chr1	25120400	NA	0.4412	NA	myeloid_erythroid,pulmonary_developmental	RHD	25272393	151794	SYF2	25232466	111867
chr1	25120600	0.7678	NA	NA	pulmonary_developmental	RHD	25272393	151594	SYF2	25232466	111667
chr1	25140400	NA	0.5845	NA	lymphoid	RHD	25272393	131794	SYF2	25232466	91867
chr1	25240200	0.3302	NA	NA	renal_cancer,tissue_invariant	RHD	25272393	31994	RSRP1	25246962	6563
chr1	25248000	0.2115	NA	NA	tissue_invariant	RHD	25272393	24194	RSRP1	25246962	1038
chr1	25339000	0.2855	0.1905	0.421	cardiac	RHD	25272393	8556	TMEM50A	25340487	1288
chr1	25432000	0.3243	NA	NA	stromal_b	RHCE	25360659	1808	MACO1	25431099	901
chr1	25549400	0.2236	NA	NA	cardiac	LDLRAP1	25543588	0	LDLRAP1	25543699	5701
chr1	25615800	NA	NA	0.5278	cancer_epithelial,lymphoid,neural,stromal_b	LDLRAP1	25543588	25401	MAN1C1	25617798	1799
chr1	25616000	0.4965	NA	NA	cancer_epithelial,renal_cancer,stromal_b	LDLRAP1	25543588	25601	MAN1C1	25617798	1599
chr1	25617800	0.3652	NA	NA	embryonic_primitive,lymphoid,organ_developmental_renal	LDLRAP1	25543588	27401	MAN1C1	25617798	2
chr1	25774800	0.278	NA	NA	lymphoid	SELENON	25800193	25194	SELENON	25800231	25232
chr1	25811000	0.2686	NA	NA	embryonic_primitive	SELENON	25800193	0	SELENON	25800231	10769
chr1	25821000	0.2302	NA	NA	cancer_epithelial,myeloid_erythroid	SELENON	25800193	2780	MTFR1L	25823105	1906
chr1	25859000	0.227	NA	NA	cancer_epithelial	SELENON	25800193	40780	AUNIP	25859356	157
chr1	25876000	0.4577	NA	0.7214	cancer_epithelial,embryonic_primitive	SELENON	25800193	57780	PAQR7	25863838	12162
chr1	25906800	NA	NA	0.4391	embryonic_primitive	SELENON	25800193	88580	STMN1	25904675	2125
chr1	25991000	NA	0.566	NA	cardiac,neural,tissue_invariant	SLC30A2	26037252	46053	PAFAH2	25990815	185
chr1	25997400	0.204	NA	NA	cardiac,lymphoid	SLC30A2	26037252	39653	PAFAH2	25990815	6585
chr1	26110600	0.3343	NA	NA	lymphoid,stromal_b	SLC30A2	26037252	64483	PDIK1L	26114309	3510
chr1	26112400	0.206	NA	NA	lymphoid	SLC30A2	26037252	66283	PDIK1L	26114309	1710
chr1	26126400	0.225	NA	NA	digestive,lymphoid	SLC30A2	26037252	80283	PDIK1L	26114309	12091
chr1	26170200	0.2	NA	NA	pulmonary_developmental,renal_cancer,stromal_b	SLC30A2	26037252	124083	ZNF593	26169984	216
chr1	26225200	0.2366	NA	NA	organ_developmental_renal,tissue_invariant	SLC30A2	26037252	179083	CEP85	26239784	14385
chr1	26289200	0.22	NA	NA	lymphoid	DHDDS	26432282	142883	SH3BGRL3	26280156	9044
chr1	26289800	0.3931	0.5184	NA	lymphoid	DHDDS	26432282	142283	SH3BGRL3	26280156	9644
chr1	26290200	0.3332	NA	NA	myeloid_erythroid	DHDDS	26432282	141883	SH3BGRL3	26280156	10044
chr1	26306000	NA	0.448	NA	digestive,myeloid_erythroid	DHDDS	26432282	126083	UBXN11	26302882	3118
chr1	26307000	0.217	NA	NA	lymphoid	DHDDS	26432282	125083	UBXN11	26302882	4118
chr1	26307200	0.4655	NA	NA	lymphoid	DHDDS	26432282	124883	UBXN11	26302882	4318
chr1	26307400	NA	NA	0.454	lymphoid	DHDDS	26432282	124683	UBXN11	26302882	4518
chr1	26321600	0.3335	NA	NA	tissue_invariant	DHDDS	26432282	110483	CD52	26318018	3582
chr1	26360000	0.2509	NA	NA	embryonic_primitive,neural,placental	DHDDS	26432282	72083	ZNF683	26368570	8371
chr1	26360400	0.2107	NA	NA	embryonic_primitive	DHDDS	26432282	71683	ZNF683	26368570	7971
chr1	26409200	0.2163	0.3727	NA	embryonic_primitive,lymphoid	DHDDS	26432282	22883	LIN28A	26410892	1493
chr1	26411200	0.2689	NA	NA	embryonic_primitive	DHDDS	26432282	20883	LIN28A	26410892	308
chr1	26470600	0.309	0.416	NA	neural	DHDDS	26432282	0	HMGN2	26472613	1814
chr1	26472400	0.2351	NA	NA	tissue_invariant	DHDDS	26432282	1095	HMGN2	26472613	14
chr1	26501600	0.3355	NA	NA	digestive	DHDDS	26432282	30295	RPS6KA1	26529921	28122
chr1	26541800	0.4617	NA	NA	embryonic_primitive,neural,tissue_invariant	DHDDS	26432282	70495	RPS6KA1	26529921	11879
chr1	26542200	0.249	NA	NA	myeloid_erythroid,tissue_invariant	DHDDS	26432282	70895	RPS6KA1	26529921	12279
chr1	26545600	0.278	NA	NA	lymphoid	DHDDS	26432282	74295	RPS6KA1	26529921	15679
chr1	26692200	0.2161	NA	NA	tissue_invariant	ARID1A	26696015	3616	ARID1A	26696404	4005
chr1	26697800	NA	0.1127	0.452	embryonic_primitive	ARID1A	26696015	0	ARID1A	26696404	1396
chr1	26744200	NA	0.4055	NA	stromal_a	ARID1A	26696015	0	PIGV	26790816	46417
chr1	26786600	NA	0.554	NA	lymphoid	PIGV	26787963	1164	PIGV	26790816	4017
chr1	26787600	NA	0.0872	0.5375	stromal_b	PIGV	26787963	164	PIGV	26790816	3017
chr1	26788400	0.2755	NA	NA	embryonic_primitive,placental	PIGV	26787963	0	PIGV	26790816	2217
chr1	26788800	NA	0.501	NA	musculoskeletal,organ_developmental_renal,tissue_invariant	PIGV	26787963	0	PIGV	26790816	1817
chr1	26864400	0.377	NA	NA	embryonic_primitive,organ_developmental_renal,stromal_b	NR0B2	26911489	46890	SFN	26863213	1187
chr1	26864800	0.2433	NA	NA	lymphoid,tissue_invariant	NR0B2	26911489	46490	SFN	26863213	1587
chr1	26865600	0.4589	NA	NA	lymphoid	NR0B2	26911489	45690	SFN	26863213	2387
chr1	26865800	0.3772	NA	NA	lymphoid	NR0B2	26911489	45490	SFN	26863213	2587
chr1	26900800	0.3157	0.4291	0.3246	myeloid_erythroid	NR0B2	26911489	10490	GPATCH3	26900441	359
chr1	26972400	NA	0.6723	NA	embryonic_primitive,stromal_b	KDF1	26949556	11905	KDF1	26952379	20021
chr1	26993200	0.3275	NA	NA	digestive,stromal_b	KDF1	26949556	32705	TRNP1	26993787	388
chr1	26994600	0.3116	NA	NA	neural	KDF1	26949556	34105	TRNP1	26993787	813
chr1	27097400	0.2572	NA	NA	tissue_invariant	SLC9A1	27098809	1210	SLC9A1	27154333	56734
chr1	27234000	NA	NA	0.4724	lymphoid,tissue_invariant	SLC9A1	27098809	78876	WDTC1	27261055	26856
chr1	27235800	0.2115	NA	NA	neural,stromal_b,tissue_invariant	SLC9A1	27098809	80676	WDTC1	27261055	25056
chr1	27321800	0.2635	NA	NA	musculoskeletal	FCN3	27369110	47111	TMEM222	27322198	199
chr1	27322600	0.2113	NA	NA	cardiac,renal_cancer	FCN3	27369110	46311	TMEM222	27322198	402
chr1	27342000	0.203	NA	NA	lymphoid,stromal_b	FCN3	27369110	26911	SYTL1	27345335	3136
chr1	27342400	0.2028	NA	0.2067	lymphoid	FCN3	27369110	26511	SYTL1	27345335	2736
chr1	27343400	0.204	NA	NA	lymphoid,stromal_b	FCN3	27369110	25511	SYTL1	27345335	1736
chr1	27357400	0.3797	NA	NA	lymphoid	FCN3	27369110	11511	MAP3K6	27366596	8997
chr1	27360200	0.5128	NA	NA	embryonic_primitive,placental	FCN3	27369110	8711	MAP3K6	27366596	6197
chr1	27366800	0.216	NA	0.1003	embryonic_primitive	FCN3	27369110	2111	MAP3K6	27366596	204
chr1	27392000	NA	0.5464	NA	embryonic_primitive,myeloid_erythroid	FCN3	27369110	17149	GPR3	27393799	1600
chr1	27403800	0.6312	NA	NA	stromal_b	FCN3	27369110	28949	GPR3	27393799	10001
chr1	27521600	NA	0.4725	NA	digestive,lymphoid	AHDC1	27534245	12446	AHDC1	27552114	30315
chr1	27521800	NA	0.403	NA	digestive,lymphoid	AHDC1	27534245	12246	AHDC1	27552114	30115
chr1	27575600	0.2481	NA	NA	embryonic_primitive	AHDC1	27534245	0	AHDC1	27552114	23486
chr1	27576000	NA	0.5888	NA	embryonic_primitive,musculoskeletal	AHDC1	27534245	0	AHDC1	27552114	23886
chr1	27659600	0.2767	NA	NA	digestive,stromal_b	AHDC1	27534245	55423	IFI6	27669313	9514
chr1	27662800	0.2335	NA	NA	lymphoid	AHDC1	27534245	58623	IFI6	27669313	6314
chr1	27672000	0.231	NA	NA	myeloid_erythroid,tissue_invariant	AHDC1	27534245	67823	IFI6	27669313	2687
chr1	27672200	0.21	NA	NA	tissue_invariant	AHDC1	27534245	68023	IFI6	27669313	2887
chr1	27773000	0.2022	NA	NA	stromal_a,tissue_invariant	AHDC1	27534245	168823	STX12	27773308	109
chr1	27869000	0.2408	NA	NA	lymphoid	AHDC1	27534245	264823	THEMIS2	27872572	3373
chr1	27869200	NA	NA	0.4115	lymphoid,musculoskeletal	AHDC1	27534245	265023	THEMIS2	27872572	3173
chr1	27873800	NA	0.717	NA	vascular_endothelial	AHDC1	27534245	269623	THEMIS2	27872572	1228
chr1	27887400	0.2765	0.365	NA	cancer_epithelial,lymphoid	AHDC1	27534245	283223	THEMIS2	27872572	14828
chr1	27915000	NA	0.6304	NA	cancer_epithelial,cardiac,myeloid_erythroid	AHDC1	27534245	310823	RPA2	27914659	341
chr1	27934800	0.2087	NA	NA	embryonic_primitive,lymphoid	AHDC1	27534245	330623	SMPDL3B	27935184	185
chr1	27935000	0.2546	NA	NA	embryonic_primitive,lymphoid,myeloid_erythroid	AHDC1	27534245	330823	SMPDL3B	27935184	0
chr1	28087800	0.3014	NA	NA	embryonic_primitive,lymphoid,stromal_b	AHDC1	27534245	483623	EYA3	28058025	29775
chr1	28088000	0.2228	NA	NA	embryonic_primitive,stromal_b	AHDC1	27534245	483823	EYA3	28058025	29975
chr1	28169400	0.2247	NA	NA	lymphoid	AHDC1	27534245	565223	PTAFR	28151020	18380
chr1	28173000	NA	NA	0.5292	pulmonary_developmental,stromal_b	AHDC1	27534245	568823	PTAFR	28151020	21980
chr1	28235600	0.3299	NA	NA	cancer_epithelial,renal_cancer	AHDC1	27534245	631423	ATP5IF1	28236184	385
chr1	28260600	0.2503	NA	NA	cardiac,placental	EPB41	28887091	626292	SESN2	28259848	752
chr1	28506800	0.2667	NA	NA	stromal_b	EPB41	28887091	380092	RCC1	28529867	22868
chr1	28507000	0.2406	NA	NA	lymphoid	EPB41	28887091	379892	RCC1	28529867	22668
chr1	28507800	NA	NA	0.4487	stromal_b	EPB41	28887091	379092	RCC1	28529867	21868
chr1	28518000	0.2068	NA	NA	tissue_invariant	EPB41	28887091	368892	RCC1	28529867	11668
chr1	28553200	0.2052	NA	NA	tissue_invariant	EPB41	28887091	333692	TRNAU1AP	28553111	89
chr1	28580800	0.3043	NA	NA	myeloid_erythroid,neural,renal_cancer	EPB41	28887091	306092	RAB42	28592512	11513
chr1	28582600	0.2126	NA	NA	embryonic_primitive	EPB41	28887091	304292	RAB42	28592512	9713
chr1	28582800	0.2325	0.2997	NA	embryonic_primitive,lymphoid	EPB41	28887091	304092	RAB42	28592512	9513
chr1	28583000	0.2794	0.365	NA	lymphoid,myeloid_erythroid	EPB41	28887091	303892	RAB42	28592512	9313
chr1	28592000	0.2151	NA	NA	digestive,embryonic_primitive	EPB41	28887091	294892	RAB42	28592512	313
chr1	28643600	0.2448	NA	NA	stromal_b	EPB41	28887091	243292	TAF12	28622080	21520
chr1	28736200	0.3864	0.499	NA	digestive,embryonic_primitive,placental	EPB41	28887091	150692	YTHDF2	28737121	722
chr1	28775400	0.3536	NA	NA	musculoskeletal,tissue_invariant	EPB41	28887091	111492	OPRD1	28812384	36785
chr1	28887800	0.213	NA	NA	embryonic_primitive,lymphoid	EPB41	28887091	0	OPRD1	28812384	75416
chr1	28915400	0.3786	NA	NA	digestive,neural,tissue_invariant	EPB41	28887091	0	EPB41	28987438	71839
chr1	29180400	NA	NA	0.4636	lymphoid,placental	MECR	29192657	12058	SRSF4	29181751	1152
chr1	29182200	0.2199	NA	NA	placental	MECR	29192657	10258	SRSF4	29181751	449
chr1	29259600	0.2109	NA	NA	embryonic_primitive,organ_developmental_renal	MECR	29192657	28653	PTPRU	29236645	22955
chr1	29283600	NA	0.532	NA	embryonic_primitive	MECR	29192657	52653	PTPRU	29236645	46955
chr1	29478400	0.214	NA	NA	embryonic_primitive,organ_developmental_renal	MECR	29192657	247453	PTPRU	29236645	241755
chr1	29709200	0.399	NA	NA	renal_cancer,stromal_a	MECR	29192657	478253	PTPRU	29236645	472555
chr1	29712400	NA	NA	0.509	myeloid_erythroid	MECR	29192657	481453	PTPRU	29236645	475755
chr1	30342400	0.4521	NA	NA	.	SDC3	30869466	526867	MATN1	30723550	380951
chr1	30342600	0.2605	NA	NA	embryonic_primitive	SDC3	30869466	526667	MATN1	30723550	380751
chr1	30685200	0.2756	0.24	NA	embryonic_primitive,neural,organ_developmental_renal	SDC3	30869466	184067	MATN1	30723550	38151
chr1	30743800	0.2145	NA	NA	lymphoid	SDC3	30869466	125467	LAPTM5	30757744	13745
chr1	30753600	0.264	0.2487	0.4617	lymphoid	SDC3	30869466	115667	LAPTM5	30757744	3945
chr1	30756600	0.2235	0.3132	NA	stromal_a	SDC3	30869466	112667	LAPTM5	30757744	945
chr1	30757800	0.2387	NA	NA	lymphoid,vascular_endothelial	SDC3	30869466	111467	LAPTM5	30757744	56
chr1	30782400	0.2107	NA	NA	embryonic_primitive,tissue_invariant	SDC3	30869466	86867	LAPTM5	30757744	24656
chr1	30802000	0.224	NA	NA	tissue_invariant	SDC3	30869466	67267	LAPTM5	30757744	44256
chr1	30809600	0.2748	NA	NA	cardiac,stromal_a	SDC3	30869466	59667	LAPTM5	30757744	51856
chr1	30908200	0.2722	NA	NA	neural	SDC3	30869466	0	SDC3	30908585	186
chr1	30908400	0.455	NA	NA	.	SDC3	30869466	0	SDC3	30908585	0
chr1	31155200	0.3329	NA	NA	renal_cancer,tissue_invariant,vascular_endothelial	PUM1	30931506	89484	NKAIN1	31239546	84147
chr1	31155600	0.2264	NA	NA	tissue_invariant	PUM1	30931506	89884	NKAIN1	31239546	83747
chr1	31162600	NA	0.4106	NA	embryonic_primitive	PUM1	30931506	96884	NKAIN1	31239546	76747
chr1	31182000	NA	NA	0.6011	organ_developmental_renal,tissue_invariant	PUM1	30931506	116284	NKAIN1	31239546	57347
chr1	31182200	NA	NA	0.443	tissue_invariant	PUM1	30931506	116484	NKAIN1	31239546	57147
chr1	31182400	NA	NA	0.459	tissue_invariant	PUM1	30931506	116684	NKAIN1	31239546	56947
chr1	31182600	0.2896	NA	0.4425	tissue_invariant	PUM1	30931506	116884	NKAIN1	31239546	56747
chr1	31240000	0.2553	0.4177	NA	vascular_endothelial	PUM1	30931506	174284	NKAIN1	31239546	454
chr1	31241400	0.251	NA	NA	lymphoid	PUM1	30931506	175684	NKAIN1	31239546	1854
chr1	31373200	0.2539	NA	0.3043	stromal_b,tissue_invariant	PUM1	30931506	307484	FABP3	31373013	187
chr1	31414200	NA	NA	0.473	embryonic_primitive,organ_developmental_renal	PUM1	30931506	348484	SERINC2	31409838	4362
chr1	31422800	0.2045	NA	NA	tissue_invariant	PUM1	30931506	357084	SERINC2	31409838	12962
chr1	31536000	0.3674	0.4302	NA	myeloid_erythroid,placental	PUM1	30931506	470284	TINAGL1	31577149	40950
chr1	31536200	0.2753	0.293	NA	digestive,myeloid_erythroid	PUM1	30931506	470484	TINAGL1	31577149	40750
chr1	31548800	NA	0.5866	NA	digestive,stromal_a,tissue_invariant	PUM1	30931506	483084	TINAGL1	31577149	28150
chr1	31549200	0.2445	NA	NA	embryonic_primitive	PUM1	30931506	483484	TINAGL1	31577149	27750
chr1	31549400	0.2444	NA	NA	embryonic_primitive,organ_developmental_renal,stromal_b	PUM1	30931506	483684	TINAGL1	31577149	27550
chr1	31596800	0.4005	NA	NA	embryonic_primitive,vascular_endothelial	PUM1	30931506	531084	TINAGL1	31577149	19651
chr1	31618400	0.298	NA	NA	lymphoid	PUM1	30931506	552684	HCRTR1	31619193	594
chr1	31703800	0.3896	0.3521	0.4825	stromal_b	CCDC28B	32200386	496387	COL16A1	31702192	1608
chr1	31704000	0.4165	NA	NA	embryonic_primitive,stromal_b	CCDC28B	32200386	496187	COL16A1	31702192	1808
chr1	31714600	0.2062	NA	NA	cardiac,embryonic_primitive	CCDC28B	32200386	485587	COL16A1	31702192	12408
chr1	31715000	0.3487	NA	NA	pulmonary_developmental,tissue_invariant	CCDC28B	32200386	485187	COL16A1	31702192	12808
chr1	31771800	NA	NA	0.5179	neural,organ_developmental_renal	CCDC28B	32200386	428387	ADGRB2	31757220	14580
chr1	31772800	0.2149	NA	NA	neural,organ_developmental_renal	CCDC28B	32200386	427387	ADGRB2	31757220	15580
chr1	31827000	0.2615	NA	NA	lymphoid,myeloid_erythroid	CCDC28B	32200386	373187	SPOCD1	31815332	11668
chr1	31889400	0.2533	NA	NA	lymphoid,renal_cancer	CCDC28B	32200386	310787	PTP4A2	31919064	29465
chr1	31944000	0.2	0.1727	NA	lymphoid,myeloid_erythroid,neural	CCDC28B	32200386	256187	PTP4A2	31919064	24936
chr1	32013200	0.2033	NA	NA	tissue_invariant	CCDC28B	32200386	186987	KHDRBS1	32013996	597
chr1	32072600	0.2285	NA	NA	tissue_invariant,vascular_endothelial	CCDC28B	32200386	127587	TMEM39B	32073048	249
chr1	32107600	0.2003	NA	NA	embryonic_primitive,organ_developmental_renal,tissue_invariant	CCDC28B	32200386	92587	KPNA6	32108131	332
chr1	32108200	0.3049	NA	NA	tissue_invariant	CCDC28B	32200386	91987	KPNA6	32108131	69
chr1	32108800	0.321	NA	NA	placental,tissue_invariant	CCDC28B	32200386	91387	KPNA6	32108131	669
chr1	32179400	0.2036	NA	NA	tissue_invariant	CCDC28B	32200386	20787	TXLNA	32180346	747
chr1	32205400	0.3191	NA	NA	stromal_b,tissue_invariant	CCDC28B	32200386	11	IQCC	32205682	83
chr1	32240800	0.2167	NA	NA	neural,stromal_b	LCK	32251265	10266	FAM167B	32247422	6423
chr1	32248600	0.2425	NA	NA	organ_developmental_renal,pulmonary_developmental	LCK	32251265	2466	FAM167B	32247422	1178
chr1	32251200	0.4275	NA	NA	embryonic_primitive,lymphoid	LCK	32251265	0	FAM167B	32247422	3778
chr1	32291600	0.3437	NA	NA	renal_cancer,tissue_invariant	LCK	32251265	5434	HDAC1	32292170	371
chr1	32292800	0.3465	0.442	NA	cancer_epithelial	LCK	32251265	6634	HDAC1	32292170	630
chr1	32335000	0.2034	NA	NA	digestive,embryonic_primitive	LCK	32251265	48834	MARCKSL1	32336032	833
chr1	32336000	0.2531	NA	NA	neural,placental,tissue_invariant	LCK	32251265	49834	MARCKSL1	32336032	0
chr1	32351000	0.4375	NA	NA	embryonic_primitive	LCK	32251265	64834	FAM229A	32362090	10891
chr1	32394800	0.2517	NA	NA	organ_developmental_renal	LCK	32251265	108634	BSDC1	32394413	387
chr1	32395000	0.2109	NA	NA	organ_developmental_renal,tissue_invariant	LCK	32251265	108834	BSDC1	32394413	587
chr1	32427000	0.378	NA	NA	organ_developmental_renal	LCK	32251265	140834	BSDC1	32394413	32587
chr1	32465400	0.2575	NA	NA	embryonic_primitive	LCK	32251265	179234	ZBTB8B	32470625	5026
chr1	32465600	0.2903	NA	NA	embryonic_primitive,myeloid_erythroid	LCK	32251265	179434	ZBTB8B	32470625	4826
chr1	32500000	NA	NA	0.4264	stromal_b	LCK	32251265	213834	ZBTB8B	32470625	29375
chr1	32500200	0.26	NA	NA	embryonic_primitive,stromal_b	LCK	32251265	214034	ZBTB8B	32470625	29575
chr1	32501000	0.3492	NA	NA	stromal_b,tissue_invariant	LCK	32251265	214834	ZBTB8B	32470625	30375
chr1	32612000	0.348	NA	0.6107	tissue_invariant	YARS1	32775238	163039	ZBTB8A	32592932	19068
chr1	32612200	0.3606	NA	0.6049	tissue_invariant	YARS1	32775238	162839	ZBTB8A	32592932	19268
chr1	32612400	0.3785	NA	0.7763	tissue_invariant	YARS1	32775238	162639	ZBTB8A	32592932	19468
chr1	32649800	0.5441	NA	NA	.	YARS1	32775238	125239	ZBTB8OS	32650564	565
chr1	32702800	0.2101	NA	NA	embryonic_primitive,organ_developmental_renal,stromal_a	YARS1	32775238	72239	SYNC	32702659	141
chr1	32741400	0.2145	NA	NA	embryonic_primitive,organ_developmental_renal	YARS1	32775238	33639	KIAA1522	32741955	356
chr1	32753600	0.3379	NA	NA	embryonic_primitive,tissue_invariant	YARS1	32775238	21439	KIAA1522	32741955	11645
chr1	32816600	NA	NA	0.5045	stromal_b	YARS1	32775238	0	YARS1	32817243	444
chr1	32817800	0.2659	NA	NA	lymphoid	YARS1	32775238	0	YARS1	32817243	557
chr1	32901000	0.3191	NA	NA	embryonic_primitive	HPCA	32885965	6355	TMEM54	32901237	38
chr1	32924800	0.2807	NA	NA	embryonic_primitive	HPCA	32885965	30155	TMEM54	32901237	23563
chr1	32925200	0.2379	NA	NA	neural	HPCA	32885965	30555	TMEM54	32901237	23963
chr1	32925400	0.2072	NA	NA	embryonic_primitive,musculoskeletal	HPCA	32885965	30755	TMEM54	32901237	24163
chr1	32925800	NA	0.4032	NA	embryonic_primitive,musculoskeletal	HPCA	32885965	31155	TMEM54	32901237	24563
chr1	32965000	0.3086	NA	NA	cardiac,tissue_invariant	AK2	33007940	42741	RNF19B	32964684	316
chr1	32981400	0.2593	NA	NA	digestive,stromal_a	AK2	33007940	26341	RNF19B	32964684	16716
chr1	33049600	NA	NA	0.6646	myeloid_erythroid	AK2	33007940	12690	AK2	33036827	12773
chr1	33080800	0.2155	NA	NA	stromal_b,tissue_invariant	AK2	33007940	43890	AZIN2	33082250	1251
chr1	33099400	0.21	NA	NA	stromal_a	AK2	33007940	62490	AZIN2	33082250	17150
chr1	33180600	NA	0.548	NA	cardiac,lymphoid	AK2	33007940	143690	TRIM62	33181431	632
chr1	33257600	NA	0.4243	NA	myeloid_erythroid,organ_developmental_renal,placental,stromal_b	AK2	33007940	220690	ZNF362	33270575	12776
chr1	33306800	0.3498	NA	NA	organ_developmental_renal	AK2	33007940	269890	A3GALT2	33321097	14098
chr1	33350600	0.3133	NA	NA	pulmonary_developmental	AK2	33007940	313690	PHC2	33375538	24739
chr1	33367800	0.2003	NA	NA	embryonic_primitive	AK2	33007940	330890	PHC2	33375538	7539
chr1	33615800	NA	0.443	NA	myeloid_erythroid,placental	AK2	33007940	578890	ZSCAN20	33479289	136511
chr1	33633000	NA	NA	0.478	tissue_invariant	AK2	33007940	596090	ZSCAN20	33479289	153711
chr1	34163600	NA	NA	0.4426	cancer_epithelial,cardiac	GJB4	34759740	595941	CSMD2	34165812	2013
chr1	34164600	0.2402	NA	NA	embryonic_primitive	GJB4	34759740	594941	CSMD2	34165812	1013
chr1	34165400	0.2477	NA	NA	embryonic_primitive,renal_cancer,stromal_b	GJB4	34759740	594141	CSMD2	34165812	213
chr1	34165600	0.2635	NA	NA	embryonic_primitive	GJB4	34759740	593941	CSMD2	34165812	13
chr1	34165800	0.4597	NA	NA	embryonic_primitive,neural,organ_developmental_renal	GJB4	34759740	593741	CSMD2	34165812	0
chr1	34166000	0.2353	NA	NA	embryonic_primitive,neural	GJB4	34759740	593541	CSMD2	34165812	188
chr1	34166800	0.2295	NA	NA	embryonic_primitive	GJB4	34759740	592741	CSMD2	34165812	988
chr1	34176800	0.4356	NA	NA	neural,organ_developmental_renal	GJB4	34759740	582741	C1orf94	34177790	791
chr1	34479800	0.388	NA	NA	neural	GJB4	34759740	279741	GJB5	34757331	277332
chr1	34500600	0.4988	NA	0.4128	tissue_invariant	GJB4	34759740	258941	GJB5	34757331	256532
chr1	34530000	0.2715	NA	NA	embryonic_primitive,organ_developmental_renal	GJB4	34759740	229541	GJB5	34757331	227132
chr1	34530200	0.232	NA	NA	lymphoid,organ_developmental_renal	GJB4	34759740	229341	GJB5	34757331	226932
chr1	34786600	NA	NA	0.445	tissue_invariant	GJB3	34781214	237	GJB3	34784763	1837
chr1	34793000	0.2046	NA	NA	embryonic_primitive	GJB3	34781214	6637	GJA4	34794214	1015
chr1	34919200	0.507	NA	NA	myeloid_erythroid,stromal_b	GJB3	34781214	132837	DLGAP3	34905382	13818
chr1	34924800	0.2687	NA	NA	tissue_invariant	GJB3	34781214	138437	DLGAP3	34905382	19418
chr1	34928800	0.2342	NA	NA	lymphoid,neural	GJB3	34781214	142437	DLGAP3	34905382	23418
chr1	35031200	0.211	0.1943	NA	tissue_invariant	GJB3	34781214	244837	ZMYM6	35030638	562
chr1	35032000	0.3857	NA	NA	tissue_invariant	GJB3	34781214	245637	ZMYM6	35030638	1362
chr1	35079800	0.2908	NA	NA	neural	GJB3	34781214	293437	ZMYM1	35093988	13989
chr1	35191200	0.2167	NA	NA	.	GJB3	34781214	404837	SFPQ	35193048	1649
chr1	35191400	0.2127	NA	NA	lymphoid	GJB3	34781214	405037	SFPQ	35193048	1449
chr1	35557000	NA	0.4	NA	embryonic_primitive,lymphoid	ADPRHL2	36088885	531686	NCDN	35558191	992
chr1	35573000	NA	NA	0.6805	neural	ADPRHL2	36088885	515686	TFAP2E	35573578	379
chr1	35573200	0.3569	NA	NA	embryonic_primitive	ADPRHL2	36088885	515486	TFAP2E	35573578	179
chr1	35640800	0.2736	NA	NA	embryonic_primitive	ADPRHL2	36088885	447886	PSMB2	35641431	432
chr1	35641800	0.2122	NA	NA	stromal_a	ADPRHL2	36088885	446886	PSMB2	35641431	369
chr1	35707200	NA	NA	0.44	embryonic_primitive	ADPRHL2	36088885	381486	C1orf216	35716320	8921
chr1	35708200	0.228	NA	NA	lymphoid	ADPRHL2	36088885	380486	C1orf216	35716320	7921
chr1	35769000	NA	0.4634	NA	cardiac,tissue_invariant	ADPRHL2	36088885	319686	CLSPN	35769869	670
chr1	35884000	0.2831	NA	NA	embryonic_primitive,neural	ADPRHL2	36088885	204686	AGO1	35883422	578
chr1	35930600	0.2582	NA	NA	tissue_invariant	ADPRHL2	36088885	158086	AGO3	35931427	628
chr1	36084200	0.2933	NA	NA	cardiac,placental,renal_cancer	ADPRHL2	36088885	4486	TEKT2	36084922	523
chr1	36084400	0.2548	NA	NA	cardiac,placental	ADPRHL2	36088885	4286	TEKT2	36084922	323
chr1	36088400	0.3144	NA	NA	cardiac,organ_developmental_renal	ADPRHL2	36088885	286	ADPRHL2	36088905	306
chr1	36149000	0.234	NA	NA	digestive,stromal_b	COL8A2	36095239	22794	TRAPPC3	36149377	178
chr1	36155400	0.257	0.4107	NA	embryonic_primitive,musculoskeletal	COL8A2	36095239	29194	MAP7D1	36156418	819
chr1	36320800	0.3533	0.4307	0.3509	embryonic_primitive	CSF3R	36466043	145044	EVA1B	36323036	2037
chr1	36321200	0.3261	0.3586	0.3203	lymphoid,organ_developmental_renal,tissue_invariant	CSF3R	36466043	144644	EVA1B	36323036	1637
chr1	36386400	NA	NA	0.443	tissue_invariant,vascular_endothelial	CSF3R	36466043	79444	LSM10	36394128	7529
chr1	36446400	0.4073	NA	NA	embryonic_primitive	CSF3R	36466043	19444	OSCP1	36450368	3769
chr1	36450800	0.263	NA	NA	organ_developmental_renal,stromal_a	CSF3R	36466043	15044	OSCP1	36450368	432
chr1	36482400	NA	0.524	NA	myeloid_erythroid	CSF3R	36466043	0	CSF3R	36479495	2905
chr1	36576000	NA	0.6887	NA	tissue_invariant	CSF3R	36466043	92687	CSF3R	36479495	96505
chr1	36591000	NA	NA	0.5873	embryonic_primitive,placental,pulmonary_developmental	CSF3R	36466043	107687	CSF3R	36479495	111505
chr1	36703600	0.329	NA	NA	embryonic_primitive,musculoskeletal	CSF3R	36466043	220287	CSF3R	36479495	224105
chr1	36924400	0.203	NA	NA	tissue_invariant	CSF3R	36466043	441087	GRIK3	37034107	109508
chr1	36982600	0.1948	0.4407	NA	neural	CSF3R	36466043	499287	GRIK3	37034107	51308
chr1	37020800	0.3025	NA	NA	embryonic_primitive	SNIP1	37534449	513450	GRIK3	37034107	13108
chr1	37030000	NA	NA	0.407	embryonic_primitive	SNIP1	37534449	504250	GRIK3	37034107	3908
chr1	37032600	0.2036	NA	NA	neural	SNIP1	37534449	501650	GRIK3	37034107	1308
chr1	37033000	0.243	NA	NA	embryonic_primitive	SNIP1	37534449	501250	GRIK3	37034107	908
chr1	37033200	0.2193	NA	NA	embryonic_primitive	SNIP1	37534449	501050	GRIK3	37034107	708
chr1	37033800	0.2271	NA	NA	embryonic_primitive,organ_developmental_renal	SNIP1	37534449	500450	GRIK3	37034107	108
chr1	37034000	0.2329	NA	NA	organ_developmental_renal	SNIP1	37534449	500250	GRIK3	37034107	0
chr1	37035400	0.2656	NA	NA	organ_developmental_renal	SNIP1	37534449	498850	GRIK3	37034107	1293
chr1	37035800	0.252	NA	NA	neural,organ_developmental_renal	SNIP1	37534449	498450	GRIK3	37034107	1693
chr1	37038400	0.3223	NA	NA	embryonic_primitive,organ_developmental_renal	SNIP1	37534449	495850	GRIK3	37034107	4293
chr1	37318400	0.2637	NA	NA	organ_developmental_renal	SNIP1	37534449	215850	ZC3H12A	37475497	156898
chr1	37318600	0.4386	NA	NA	organ_developmental_renal	SNIP1	37534449	215650	ZC3H12A	37475497	156698
chr1	37323800	NA	NA	0.544	embryonic_primitive	SNIP1	37534449	210450	ZC3H12A	37475497	151498
chr1	37391600	NA	NA	0.6378	embryonic_primitive,neural	SNIP1	37534449	142650	ZC3H12A	37475497	83698
chr1	37434200	NA	0.4464	NA	tissue_invariant	SNIP1	37534449	100050	ZC3H12A	37475497	41098
chr1	37479000	0.2683	NA	NA	digestive,stromal_b	SNIP1	37534449	55250	ZC3H12A	37475497	3503
chr1	37487400	0.3402	NA	NA	cancer_epithelial,embryonic_primitive	SNIP1	37534449	46850	ZC3H12A	37475497	11903
chr1	37556600	0.5987	NA	NA	stromal_a	SNIP1	37534449	2308	DNALI1	37556995	196
chr1	37603200	0.362	NA	NA	embryonic_primitive	RSPO1	37611350	7951	GNL2	37595821	7379
chr1	37633800	0.2116	NA	NA	organ_developmental_renal	RSPO1	37611350	0	RSPO1	37629900	3900
chr1	37634000	0.2244	NA	NA	embryonic_primitive,organ_developmental_renal	RSPO1	37611350	0	RSPO1	37629900	4100
chr1	37636200	0.265	NA	NA	pulmonary_developmental	RSPO1	37611350	1295	RSPO1	37629900	6300
chr1	37690800	NA	NA	0.7749	lymphoid	RSPO1	37611350	55895	C1orf109	37690397	403
chr1	37735400	NA	NA	0.4823	embryonic_primitive	RSPO1	37611350	100495	EPHA10	37765065	29466
chr1	37752600	0.2367	NA	NA	embryonic_primitive	RSPO1	37611350	117695	EPHA10	37765065	12266
chr1	37753200	0.2146	NA	NA	embryonic_primitive,neural	RSPO1	37611350	118295	EPHA10	37765065	11666
chr1	37753600	0.3002	NA	NA	embryonic_primitive	RSPO1	37611350	118695	EPHA10	37765065	11266
chr1	37754000	0.2513	NA	NA	embryonic_primitive	RSPO1	37611350	119095	EPHA10	37765065	10866
chr1	37754200	0.2084	NA	NA	embryonic_primitive	RSPO1	37611350	119295	EPHA10	37765065	10666
chr1	37764200	0.3177	NA	NA	tissue_invariant	RSPO1	37611350	129295	EPHA10	37765065	666
chr1	37764800	0.2037	NA	NA	neural	RSPO1	37611350	129895	EPHA10	37765065	66
chr1	37765000	0.2164	NA	NA	embryonic_primitive	RSPO1	37611350	130095	EPHA10	37765065	0
chr1	37765200	0.2988	NA	NA	embryonic_primitive	RSPO1	37611350	130295	EPHA10	37765065	135
chr1	37765600	0.2	NA	NA	embryonic_primitive	RSPO1	37611350	130695	EPHA10	37765065	535
chr1	37765800	0.2022	NA	NA	embryonic_primitive,lymphoid,tissue_invariant	RSPO1	37611350	130895	EPHA10	37765065	735
chr1	37807400	0.2183	NA	NA	myeloid_erythroid	RSPO1	37611350	172495	YRDC	37808179	580
chr1	37932000	0.2355	NA	NA	.	RSPO1	37611350	297095	INPP5B	37946778	14579
chr1	37947000	0.3216	NA	NA	tissue_invariant	RSPO1	37611350	312095	INPP5B	37946778	222
chr1	38005400	0.2164	NA	NA	embryonic_primitive,placental	RSPO1	37611350	370495	FHL3	37999411	5989
chr1	38005800	NA	0.4369	NA	organ_developmental_renal	RSPO1	37611350	370895	FHL3	37999411	6389
chr1	38030000	0.2417	NA	NA	stromal_b	RSPO1	37611350	395095	POU3F1	38046742	16543
chr1	38030200	NA	NA	0.429	embryonic_primitive,neural,stromal_b	RSPO1	37611350	395295	POU3F1	38046742	16343
chr1	38044200	0.265	0.2602	NA	organ_developmental_renal	RSPO1	37611350	409295	POU3F1	38046742	2343
chr1	38134000	NA	0.4035	NA	embryonic_primitive	RSPO1	37611350	499095	POU3F1	38046742	87258
chr1	38134200	NA	0.42	NA	embryonic_primitive,neural	RSPO1	37611350	499295	POU3F1	38046742	87458
chr1	38292000	0.2687	NA	NA	organ_developmental_renal	RSPO1	37611350	657095	POU3F1	38046742	245258
chr1	38292200	0.3616	NA	NA	embryonic_primitive,organ_developmental_renal	RSPO1	37611350	657295	POU3F1	38046742	245458
chr1	38578200	0.3109	NA	NA	embryonic_primitive	MACF1	39084167	505768	RRAGC	38859645	281246
chr1	38578400	0.2697	NA	NA	embryonic_primitive	MACF1	39084167	505568	RRAGC	38859645	281046
chr1	38860000	0.2505	NA	NA	cancer_epithelial,organ_developmental_renal	MACF1	39084167	223968	RRAGC	38859645	355
chr1	38860400	NA	0.4716	NA	stromal_b	MACF1	39084167	223568	RRAGC	38859645	755
chr1	38992400	0.3306	NA	NA	lymphoid,stromal_b	MACF1	39084167	91568	AKIRIN1	38991381	1019
chr1	39081000	0.3475	NA	NA	embryonic_primitive	MACF1	39084167	2968	MACF1	39084219	3020
chr1	39102400	0.2543	NA	0.2253	musculoskeletal	MACF1	39084167	0	MACF1	39084219	18181
chr1	39196600	NA	NA	0.691	.	MACF1	39084167	0	MACF1	39084219	112381
chr1	39204800	0.243	NA	NA	cardiac,neural	MACF1	39084167	0	MACF1	39084219	120581
chr1	39215200	NA	NA	0.4366	lymphoid,placental	MACF1	39084167	0	MACF1	39084219	130981
chr1	39398600	NA	0.411	NA	stromal_a	MACF1	39084167	0	KIAA0754	39410266	11467
chr1	39409600	0.3272	NA	0.5612	embryonic_primitive,neural	MACF1	39084167	0	KIAA0754	39410266	467
chr1	39492000	0.2116	NA	NA	.	MACF1	39084167	4863	BMP8A	39491992	8
chr1	39512600	0.3183	0.4858	NA	.	MACF1	39084167	25463	BMP8A	39491992	20608
chr1	39515200	0.2418	NA	NA	.	MACF1	39084167	28063	BMP8A	39491992	23208
chr1	39515400	0.2422	NA	NA	.	MACF1	39084167	28263	BMP8A	39491992	23408
chr1	39575400	0.3755	NA	NA	cancer_epithelial,stromal_b	MACF1	39084167	88263	PABPC4	39575950	351
chr1	39639400	0.241	NA	NA	organ_developmental_renal	MACF1	39084167	152263	HEYL	39639624	25
chr1	39672200	0.1819	0.2065	0.4063	embryonic_primitive,stromal_b	TRIT1	39838110	165711	NT5C1A	39672037	163
chr1	39692600	NA	0.4319	NA	embryonic_primitive,lymphoid	TRIT1	39838110	145311	HPCAL4	39684602	7998
chr1	39739000	0.2382	NA	NA	embryonic_primitive,tissue_invariant	TRIT1	39838110	98911	PPIE	39738901	99
chr1	39739200	0.2874	NA	NA	embryonic_primitive	TRIT1	39838110	98711	PPIE	39738901	299
chr1	39771000	0.2314	NA	NA	embryonic_primitive,myeloid_erythroid	TRIT1	39838110	66911	OXCT2	39771254	55
chr1	39771400	0.2932	NA	NA	organ_developmental_renal	TRIT1	39838110	66511	OXCT2	39771254	146
chr1	39788000	0.3462	0.332	0.431	embryonic_primitive	TRIT1	39838110	49911	BMP8B	39788484	285
chr1	39788600	0.2067	NA	NA	embryonic_primitive,organ_developmental_renal	TRIT1	39838110	49311	BMP8B	39788484	116
chr1	39799400	NA	NA	0.9537	lymphoid	TRIT1	39838110	38511	BMP8B	39788484	10916
chr1	39799800	NA	0.4216	NA	embryonic_primitive	TRIT1	39838110	38111	BMP8B	39788484	11316
chr1	39817000	NA	NA	0.4258	tissue_invariant	TRIT1	39838110	20911	BMP8B	39788484	28516
chr1	39954800	0.2361	NA	NA	tissue_invariant	MFSD2A	39955112	113	MFSD2A	39955293	294
chr1	39960800	0.4578	NA	NA	myeloid_erythroid	MFSD2A	39955112	0	MFSD2A	39955293	5507
chr1	39973600	0.312	NA	NA	tissue_invariant	MFSD2A	39955112	3633	MFSD2A	39955293	18307
chr1	40059400	0.2773	NA	0.4193	embryonic_primitive,stromal_b	PPT1	40071461	11862	CAP1	40059347	53
chr1	40316400	0.2123	NA	NA	embryonic_primitive,organ_developmental_renal	COL9A2	40300487	0	COL9A2	40317196	597
chr1	40339000	NA	NA	0.4215	organ_developmental_renal,placental	COL9A2	40300487	21348	COL9A2	40317196	21804
chr1	40374400	0.2509	NA	NA	embryonic_primitive,tissue_invariant	COL9A2	40300487	56748	SMAP2	40374121	279
chr1	40374600	0.264	NA	NA	tissue_invariant	COL9A2	40300487	56948	SMAP2	40374121	479
chr1	40477800	0.2632	NA	NA	stromal_b,tissue_invariant	COL9A2	40300487	160148	ZFP69	40479362	1363
chr1	40508200	0.2698	NA	NA	myeloid_erythroid	COL9A2	40300487	190548	EXO5	40514545	6146
chr1	40654000	0.3386	NA	0.4091	embryonic_primitive,neural	KCNQ4	40783787	129588	RIMS3	40641924	12076
chr1	40666000	0.2014	NA	NA	embryonic_primitive	KCNQ4	40783787	117588	RIMS3	40641924	24076
chr1	40691400	0.2079	NA	NA	tissue_invariant	KCNQ4	40783787	92188	NFYC	40738844	47245
chr1	40692400	0.2127	NA	NA	stromal_b	KCNQ4	40783787	91188	NFYC	40738844	46245
chr1	40783400	0.368	NA	NA	lymphoid,vascular_endothelial	KCNQ4	40783787	188	KCNQ4	40784094	495
chr1	40850000	0.2013	NA	NA	tissue_invariant	KCNQ4	40783787	9544	CITED4	40862126	11927
chr1	40952400	NA	0.2695	0.4175	cancer_epithelial,tissue_invariant	CTPS1	40979696	27097	CTPS1	40983291	30692
chr1	41241200	0.3013	NA	NA	musculoskeletal,stromal_b	CTPS1	40979696	228636	SCMH1	41186132	55068
chr1	41268200	0.3358	NA	NA	tissue_invariant	CTPS1	40979696	255636	SCMH1	41186132	82068
chr1	41360800	NA	NA	0.532	lymphoid,tissue_invariant	CTPS1	40979696	348236	FOXO6	41361931	932
chr1	41381200	0.6128	NA	NA	organ_developmental_renal,renal_cancer	CTPS1	40979696	368636	FOXO6	41361931	19269
chr1	41381600	0.2239	NA	NA	neural,organ_developmental_renal	CTPS1	40979696	369036	FOXO6	41361931	19669
chr1	41382000	0.5547	NA	NA	neural	CTPS1	40979696	369436	FOXO6	41361931	20069
chr1	41383000	0.2864	NA	NA	organ_developmental_renal	CTPS1	40979696	370436	FOXO6	41361931	21069
chr1	41404600	NA	NA	0.4045	musculoskeletal	CTPS1	40979696	392036	FOXO6	41361931	42669
chr1	41496000	0.3269	NA	NA	neural	CTPS1	40979696	483436	EDN2	41484600	11400
chr1	41516400	NA	0.4065	NA	musculoskeletal,stromal_b	CTPS1	40979696	503836	EDN2	41484600	31800
chr1	41574000	NA	0.5547	NA	tissue_invariant,vascular_endothelial	CTPS1	40979696	561436	HIVEP3	41584796	10597
chr1	41727200	0.566	NA	NA	lymphoid,vascular_endothelial	CTPS1	40979696	714636	HIVEP3	41584796	142404
chr1	41751200	NA	0.4235	NA	lymphoid	PPCS	42456341	704942	HIVEP3	41584796	166404
chr1	41917400	NA	NA	0.517	neural	PPCS	42456341	538742	GUCA2B	42153451	235852
chr1	41981400	0.3426	NA	NA	lymphoid	PPCS	42456341	474742	GUCA2B	42153451	171852
chr1	42335400	0.2583	NA	NA	cancer_epithelial,organ_developmental_renal,tissue_invariant	PPCS	42456341	120742	FOXJ3	42311092	24308
chr1	42380200	0.408	NA	NA	embryonic_primitive,musculoskeletal	PPCS	42456341	75942	RIMKLA	42380935	536
chr1	42381200	0.248	NA	NA	cardiac	PPCS	42456341	74942	RIMKLA	42380935	265
chr1	42462800	NA	0.4097	NA	tissue_invariant	PPCS	42456341	0	PPCS	42456566	6234
chr1	42659000	0.305	NA	NA	lymphoid,stromal_b	CLDN19	42733093	73894	PPIH	42658447	553
chr1	42737200	0.346	NA	NA	embryonic_primitive,lymphoid	CLDN19	42733093	0	CLDN19	42740062	2663
chr1	42737400	0.3445	NA	NA	lymphoid,tissue_invariant	CLDN19	42733093	0	CLDN19	42740062	2463
chr1	42817600	0.4065	NA	0.943	digestive,placental,tissue_invariant	ERMAP	42817122	0	SVBP	42816543	1057
chr1	42924600	0.2107	NA	NA	cancer_epithelial,myeloid_erythroid	SLC2A1	42925375	576	SLC2A1	42958650	33851
chr1	42925000	0.2443	NA	NA	embryonic_primitive,lymphoid,organ_developmental_renal	SLC2A1	42925375	176	SLC2A1	42958650	33451
chr1	42931600	NA	NA	0.5324	neural	SLC2A1	42925375	0	SLC2A1	42958650	26851
chr1	42932000	NA	NA	0.433	lymphoid,renal_cancer	SLC2A1	42925375	0	SLC2A1	42958650	26451
chr1	42932200	0.2802	0.2722	NA	renal_cancer	SLC2A1	42925375	0	SLC2A1	42958650	26251
chr1	42932400	NA	NA	0.4038	embryonic_primitive	SLC2A1	42925375	0	SLC2A1	42958650	26051
chr1	42944600	NA	NA	0.6305	musculoskeletal,myeloid_erythroid	SLC2A1	42925375	0	SLC2A1	42958650	13851
chr1	42959400	NA	NA	0.4848	cardiac,embryonic_primitive,stromal_b	SLC2A1	42925375	533	SLC2A1	42958650	750
chr1	42963800	0.2515	NA	NA	stromal_a	SLC2A1	42925375	4933	SLC2A1	42958650	5150
chr1	43068000	0.3507	NA	NA	embryonic_primitive	SLC2A1	42925375	109133	FAM183A	43147952	79753
chr1	43172000	0.2141	NA	NA	tissue_invariant	MPL	43336875	164676	EBNA1BP2	43172420	221
chr1	43172200	0.2088	NA	NA	tissue_invariant	MPL	43336875	164476	EBNA1BP2	43172420	21
chr1	43172600	0.3201	NA	NA	tissue_invariant	MPL	43336875	164076	CFAP57	43172754	0
chr1	43172800	0.4565	NA	NA	tissue_invariant	MPL	43336875	163876	CFAP57	43172754	46
chr1	43270600	0.4459	NA	0.9199	embryonic_primitive,pulmonary_developmental	MPL	43336875	66076	TMEM125	43272723	1924
chr1	43270800	0.4654	NA	0.8125	embryonic_primitive	MPL	43336875	65876	TMEM125	43272723	1724
chr1	43271000	0.4788	NA	0.7949	embryonic_primitive,neural	MPL	43336875	65676	TMEM125	43272723	1524
chr1	43274400	NA	0.419	NA	digestive,stromal_b,tissue_invariant	MPL	43336875	62276	TMEM125	43272723	1677
chr1	43358000	NA	0.4004	NA	stromal_b	MPL	43336875	3535	CDC20	43359216	1017
chr1	43359000	0.2154	NA	NA	myeloid_erythroid	ELOVL1	43363397	4198	CDC20	43359216	17
chr1	43359800	NA	0.718	NA	renal_cancer	ELOVL1	43363397	3398	CDC20	43359216	584
chr1	43367600	0.3773	NA	NA	embryonic_primitive	ELOVL1	43363397	0	ELOVL1	43365608	1992
chr1	43367800	0.218	NA	NA	embryonic_primitive,tissue_invariant	ELOVL1	43363397	0	ELOVL1	43365608	2192
chr1	43454600	0.2193	NA	NA	tissue_invariant	SZT2	43389884	354	HYI	43453792	808
chr1	43529200	0.2412	NA	NA	tissue_invariant	PTPRF	43522238	0	PTPRF	43545076	15677
chr1	43649400	NA	NA	0.4545	placental	PTPRF	43522238	25729	KDM4A	43653176	3577
chr1	43706800	0.3014	NA	NA	embryonic_primitive,stromal_b	ST3GAL3	43707465	466	ST3GAL3	43736263	29264
chr1	43946000	0.349	NA	NA	myeloid_erythroid	ST3GAL3	43707465	14836	IPO13	43947601	1402
chr1	43947200	0.444	NA	NA	lymphoid	ST3GAL3	43707465	16036	IPO13	43947601	202
chr1	43970000	0.2267	NA	NA	embryonic_primitive,myeloid_erythroid,tissue_invariant	SLC6A9	43996483	26284	DPH2	43970176	0
chr1	43992000	NA	NA	0.43	organ_developmental_renal	SLC6A9	43996483	4284	CCDC24	43991879	121
chr1	44029600	0.2461	NA	NA	digestive,embryonic_primitive,vascular_endothelial	SLC6A9	43996483	0	SLC6A9	44024276	5324
chr1	44048000	0.3412	NA	NA	organ_developmental_renal	SLC6A9	43996483	16539	SLC6A9	44024276	23724
chr1	44122000	0.2632	NA	NA	.	SLC6A9	43996483	90539	KLF17	44118908	3092
chr1	44238200	0.2199	0.2819	0.1801	tissue_invariant	SLC6A9	43996483	206739	DMAP1	44213754	24446
chr1	44405000	0.227	NA	0.3476	stromal_a	SLC6A9	43996483	373539	RNF220	44412098	6899
chr1	44408200	0.2004	NA	NA	embryonic_primitive,musculoskeletal,neural	SLC6A9	43996483	376739	RNF220	44412098	3699
chr1	44409200	0.2014	NA	NA	cardiac	SLC6A9	43996483	377739	RNF220	44412098	2699
chr1	44418400	0.3554	NA	NA	embryonic_primitive	SLC6A9	43996483	386939	RNF220	44412098	6302
chr1	44697000	NA	0.5408	NA	lymphoid,myeloid_erythroid	PTCH2	44819844	122645	ARMH1	44689698	7302
chr1	44708000	0.2796	NA	NA	embryonic_primitive	PTCH2	44819844	111645	ARMH1	44689698	18302
chr1	44723200	NA	0.4169	NA	lymphoid	PTCH2	44819844	96445	KIF2C	44739933	16534
chr1	44739600	0.2478	NA	NA	tissue_invariant	PTCH2	44819844	80045	KIF2C	44739933	134
chr1	44740200	0.2506	NA	NA	cancer_epithelial,embryonic_primitive	PTCH2	44819844	79445	KIF2C	44739933	267
chr1	44776200	NA	0.4333	NA	myeloid_erythroid,stromal_b	PTCH2	44819844	43445	RPS8	44775597	603
chr1	44784000	0.2352	NA	0.2343	organ_developmental_renal	PTCH2	44819844	35645	BEST4	44787704	3505
chr1	44807600	0.3643	NA	NA	organ_developmental_renal,tissue_invariant	PTCH2	44819844	12045	TCTEX1D4	44806667	933
chr1	44807800	0.2059	NA	NA	tissue_invariant	PTCH2	44819844	11845	BTBD19	44808821	822
chr1	44820200	0.3384	NA	NA	digestive,embryonic_primitive,tissue_invariant	PTCH2	44819844	0	BTBD19	44808821	11379
chr1	44820400	0.3689	NA	NA	cardiac,digestive,myeloid_erythroid	PTCH2	44819844	0	BTBD19	44808821	11579
chr1	45012400	0.367	NA	NA	tissue_invariant	UROD	45012254	0	UROD	45012266	134
chr1	45013000	NA	0.4982	NA	organ_developmental_renal	UROD	45012254	0	UROD	45012266	734
chr1	45303200	0.2194	NA	NA	lymphoid,tissue_invariant	HPDL	45326895	23496	HPDL	45327149	23750
chr1	45340800	0.288	NA	NA	digestive,lymphoid	TOE1	45339751	0	MUTYH	45340253	547
chr1	45500600	0.3631	NA	NA	.	MMACHC	45500229	0	MMACHC	45500333	267
chr1	45522200	NA	NA	0.481	placental,tissue_invariant	PRDX1	45511035	0	PRDX1	45519042	3158
chr1	45583400	0.2715	NA	NA	tissue_invariant	PRDX1	45511035	60511	NASP	45584147	548
chr1	45584200	0.2055	NA	NA	cardiac,tissue_invariant	PRDX1	45511035	61311	NASP	45584147	53
chr1	45586400	0.3896	NA	0.7647	embryonic_primitive,stromal_b	PRDX1	45511035	63511	NASP	45584147	2253
chr1	45685400	0.3933	NA	NA	digestive,organ_developmental_renal	PRDX1	45511035	162511	TMEM69	45691069	5470
chr1	45685600	0.2527	NA	NA	digestive,tissue_invariant	PRDX1	45511035	162711	TMEM69	45691069	5270
chr1	45751000	0.2142	NA	NA	tissue_invariant	PRDX1	45511035	228111	IPP	45746410	4590
chr1	45804200	0.2258	NA	NA	embryonic_primitive,stromal_b	PRDX1	45511035	281311	MAST2	45803896	304
chr1	46131200	0.368	NA	NA	digestive,embryonic_primitive,stromal_b	POMGNT1	46188681	57282	PIK3R3	46132744	1345
chr1	46133600	NA	0.6192	NA	neural	POMGNT1	46188681	54882	PIK3R3	46132744	856
chr1	46179600	NA	0.4093	NA	tissue_invariant	POMGNT1	46188681	8882	TSPAN1	46181108	1309
chr1	46203000	0.2823	0.4565	NA	embryonic_primitive,stromal_b	POMGNT1	46188681	0	LURAP1	46203427	228
chr1	46248000	0.2097	NA	NA	digestive	RAD54L	46247688	0	RAD54L	46248406	207
chr1	46302600	0.2037	NA	NA	tissue_invariant	RAD54L	46247688	24124	LRRC41	46303321	522
chr1	46340200	0.4105	NA	NA	stromal_b,tissue_invariant	FAAH	46394317	53918	NSUN4	46340827	428
chr1	46394600	0.3076	NA	NA	digestive,embryonic_primitive	FAAH	46394317	0	FAAH	46394349	251
chr1	46467000	0.3514	NA	NA	myeloid_erythroid,placental	FAAH	46394317	53156	DMBX1	46507011	39812
chr1	46477600	0.2487	NA	NA	tissue_invariant	FAAH	46394317	63756	DMBX1	46507011	29212
chr1	46485600	0.4365	NA	NA	placental	FAAH	46394317	71756	DMBX1	46507011	21212
chr1	46489200	0.365	NA	NA	digestive,organ_developmental_renal	FAAH	46394317	75356	DMBX1	46507011	17612
chr1	46491200	0.2362	NA	NA	embryonic_primitive,organ_developmental_renal	FAAH	46394317	77356	DMBX1	46507011	15612
chr1	46491600	0.2608	NA	NA	organ_developmental_renal	FAAH	46394317	77756	DMBX1	46507011	15212
chr1	46492200	0.4105	NA	NA	embryonic_primitive,myeloid_erythroid	FAAH	46394317	78356	DMBX1	46507011	14612
chr1	46528200	NA	0.4473	NA	cancer_epithelial,tissue_invariant	FAAH	46394317	114356	TMEM275	46533526	5127
chr1	46544200	0.2483	NA	NA	embryonic_primitive	FAAH	46394317	130356	KNCN	46551214	6815
chr1	46617000	0.2509	NA	NA	tissue_invariant	FAAH	46394317	203156	MOB3C	46615075	1925
chr1	46667800	0.2166	NA	NA	embryonic_primitive,lymphoid,tissue_invariant	FAAH	46394317	253956	ATPAF1	46668390	391
chr1	46718400	0.2622	NA	NA	lymphoid,myeloid_erythroid,stromal_b	FAAH	46394317	304556	EFCAB14	46718086	314
chr1	47229800	0.2868	0.4712	NA	embryonic_primitive,neural	TAL1	47216290	0	TAL1	47225887	3913
chr1	47230200	0.2068	NA	NA	digestive,neural	TAL1	47216290	0	TAL1	47225887	4313
chr1	47314200	0.2651	NA	NA	tissue_invariant	STIL	47250139	0	STIL	47310318	3882
chr1	47314600	0.4813	NA	NA	stromal_b,tissue_invariant	STIL	47250139	0	STIL	47310318	4282
chr1	47314800	NA	0.4751	NA	stromal_b	STIL	47250139	14	STIL	47310318	4482
chr1	47417000	0.2021	NA	NA	embryonic_primitive,organ_developmental_renal	FOXE3	47416285	0	FOXE3	47416316	684
chr1	47424400	0.2347	NA	NA	embryonic_primitive	FOXE3	47416285	6349	FOXE3	47416316	8084
chr1	47437800	0.2361	NA	NA	tissue_invariant	FOXE3	47416285	19749	FOXD2	47438136	137
chr1	47438400	0.2308	NA	NA	lymphoid	FOXE3	47416285	20349	FOXD2	47438136	264
chr1	47443800	0.2485	NA	NA	embryonic_primitive,neural	FOXE3	47416285	25749	FOXD2	47438136	5664
chr1	47444200	0.249	NA	NA	embryonic_primitive,organ_developmental_renal	FOXE3	47416285	26149	FOXD2	47438136	6064
chr1	47445400	0.4484	NA	NA	embryonic_primitive	FOXE3	47416285	27349	FOXD2	47438136	7264
chr1	47449800	0.3208	NA	NA	embryonic_primitive	FOXE3	47416285	31749	FOXD2	47438136	11664
chr1	47583200	0.524	NA	NA	myeloid_erythroid,organ_developmental_renal	FOXE3	47416285	165149	FOXD2	47438136	145064
chr1	47708800	0.2231	NA	NA	myeloid_erythroid,neural	FOXE3	47416285	290749	FOXD2	47438136	270664
chr1	47709400	0.2087	NA	NA	embryonic_primitive,neural,organ_developmental_renal	FOXE3	47416285	291349	FOXD2	47438136	271264
chr1	47710400	0.3571	NA	NA	placental,stromal_b	FOXE3	47416285	292349	FOXD2	47438136	272264
chr1	47725400	0.2191	NA	NA	musculoskeletal,myeloid_erythroid	FOXE3	47416285	307349	TRABD2B	47996788	271189
chr1	47726000	0.2826	NA	0.4314	embryonic_primitive	FOXE3	47416285	307949	TRABD2B	47996788	270589
chr1	47726200	0.2142	NA	NA	embryonic_primitive,tissue_invariant	FOXE3	47416285	308149	TRABD2B	47996788	270389
chr1	47814800	0.3212	NA	NA	musculoskeletal	FOXE3	47416285	396749	TRABD2B	47996788	181789
chr1	47984200	0.2341	NA	NA	embryonic_primitive,neural	FOXE3	47416285	566149	TRABD2B	47996788	12389
chr1	47984400	0.292	NA	0.3765	embryonic_primitive	FOXE3	47416285	566349	TRABD2B	47996788	12189
chr1	47984800	NA	0.5584	NA	myeloid_erythroid	FOXE3	47416285	566749	TRABD2B	47996788	11789
chr1	47996400	0.2257	NA	NA	embryonic_primitive	FOXE3	47416285	578349	TRABD2B	47996788	189
chr1	48094200	NA	0.4188	NA	myeloid_erythroid,renal_cancer	FOXE3	47416285	676149	TRABD2B	47996788	97412
chr1	48094400	NA	NA	0.41	renal_cancer	FOXE3	47416285	676349	TRABD2B	47996788	97612
chr1	48227800	0.3286	NA	NA	lymphoid	FOXE3	47416285	809749	SLC5A9	48222737	5063
chr1	48471600	0.1097	0.4907	NA	organ_developmental_renal,tissue_invariant	FOXE3	47416285	1053549	SPATA6	48472007	208
chr1	48472400	0.2056	NA	NA	tissue_invariant	FOXE3	47416285	1054349	SPATA6	48472007	393
chr1	48677400	0.2887	0.6597	NA	tissue_invariant	FOXE3	47416285	1259349	BEND5	48776830	99231
chr1	48697200	NA	NA	0.55	embryonic_primitive	FOXE3	47416285	1279149	BEND5	48776830	79431
chr1	48777200	0.2696	NA	NA	embryonic_primitive,placental	FOXE3	47416285	1359149	BEND5	48776830	370
chr1	50048000	0.2986	NA	NA	embryonic_primitive,organ_developmental_renal	ORC1	52372829	2324630	ELAVL4	50048165	0
chr1	50109800	NA	0.408	NA	musculoskeletal,organ_developmental_renal	ORC1	52372829	2262830	ELAVL4	50048165	61635
chr1	50110000	0.2235	NA	0.1375	musculoskeletal,neural	ORC1	52372829	2262630	ELAVL4	50048165	61835
chr1	50110200	0.2642	NA	NA	neural	ORC1	52372829	2262430	ELAVL4	50048165	62035
chr1	50110400	0.2064	NA	NA	neural,organ_developmental_renal	ORC1	52372829	2262230	ELAVL4	50048165	62235
chr1	50183600	0.2818	NA	NA	myeloid_erythroid,neural,organ_developmental_renal	ORC1	52372829	2189030	ELAVL4	50048165	135435
chr1	50252000	0.3927	NA	NA	embryonic_primitive,tissue_invariant	ORC1	52372829	2120630	DMRTA2	50421535	169336
chr1	50309000	NA	0.5067	NA	neural,tissue_invariant	ORC1	52372829	2063630	DMRTA2	50421535	112336
chr1	50368600	0.2487	NA	NA	myeloid_erythroid,placental,tissue_invariant	ORC1	52372829	2004030	DMRTA2	50421535	52736
chr1	50415800	0.3707	NA	NA	embryonic_primitive,stromal_b	ORC1	52372829	1956830	DMRTA2	50421535	5536
chr1	50416000	0.2029	NA	NA	embryonic_primitive,stromal_b	ORC1	52372829	1956630	DMRTA2	50421535	5336
chr1	50416200	0.2514	NA	NA	embryonic_primitive,stromal_b	ORC1	52372829	1956430	DMRTA2	50421535	5136
chr1	50417000	0.3177	NA	NA	neural	ORC1	52372829	1955630	DMRTA2	50421535	4336
chr1	50417200	0.2934	NA	NA	neural,organ_developmental_renal	ORC1	52372829	1955430	DMRTA2	50421535	4136
chr1	50417800	0.3748	NA	NA	embryonic_primitive,neural	ORC1	52372829	1954830	DMRTA2	50421535	3536
chr1	50420600	0.2321	NA	NA	embryonic_primitive	ORC1	52372829	1952030	DMRTA2	50421535	736
chr1	50421400	0.2252	NA	NA	embryonic_primitive	ORC1	52372829	1951230	DMRTA2	50421535	0
chr1	50421600	0.2208	NA	NA	embryonic_primitive,organ_developmental_renal	ORC1	52372829	1951030	DMRTA2	50421535	65
chr1	50421800	0.4572	NA	NA	neural,organ_developmental_renal	ORC1	52372829	1950830	DMRTA2	50421535	265
chr1	50422200	0.3455	NA	NA	embryonic_primitive,neural	ORC1	52372829	1950430	DMRTA2	50421535	665
chr1	50423400	0.2766	NA	NA	embryonic_primitive,tissue_invariant	ORC1	52372829	1949230	DMRTA2	50421535	1865
chr1	50425000	0.369	NA	NA	embryonic_primitive,organ_developmental_renal	ORC1	52372829	1947630	DMRTA2	50421535	3465
chr1	50425200	0.2529	NA	NA	embryonic_primitive	ORC1	52372829	1947430	DMRTA2	50421535	3665
chr1	50425400	0.2108	NA	NA	embryonic_primitive	ORC1	52372829	1947230	DMRTA2	50421535	3865
chr1	50427600	0.2058	NA	NA	embryonic_primitive,neural	ORC1	52372829	1945030	DMRTA2	50421535	6065
chr1	50428000	0.362	NA	NA	embryonic_primitive,myeloid_erythroid	ORC1	52372829	1944630	DMRTA2	50421535	6465
chr1	50430600	0.345	NA	NA	embryonic_primitive	ORC1	52372829	1942030	DMRTA2	50421535	9065
chr1	50430800	0.2037	NA	NA	embryonic_primitive,pulmonary_developmental	ORC1	52372829	1941830	DMRTA2	50421535	9265
chr1	50431000	NA	NA	0.4452	embryonic_primitive,pulmonary_developmental	ORC1	52372829	1941630	DMRTA2	50421535	9465
chr1	50959200	0.339	NA	NA	myeloid_erythroid	ORC1	52372829	1413430	FAF1	50959810	411
chr1	50959400	NA	0.726	NA	myeloid_erythroid,stromal_b	ORC1	52372829	1413230	FAF1	50959810	211
chr1	50960400	0.2908	NA	NA	tissue_invariant	ORC1	52372829	1412230	FAF1	50959810	590
chr1	50960800	0.3485	NA	NA	myeloid_erythroid	ORC1	52372829	1411830	FAF1	50959810	990
chr1	50970200	0.2097	NA	NA	cardiac,stromal_a	ORC1	52372829	1402430	CDKN2C	50970369	0
chr1	51214800	0.4837	NA	NA	lymphoid,musculoskeletal,myeloid_erythroid	ORC1	52372829	1157830	RNF11	51236757	21758
chr1	51237400	NA	NA	0.4325	digestive,tissue_invariant	ORC1	52372829	1135230	RNF11	51236757	643
chr1	51430000	0.3445	NA	NA	embryonic_primitive,myeloid_erythroid	ORC1	52372829	942630	TTC39A	51345042	84958
chr1	51517800	0.3208	NA	NA	stromal_b,tissue_invariant	ORC1	52372829	854830	EPS15	51519230	1231
chr1	51518400	0.2034	NA	NA	organ_developmental_renal,tissue_invariant	ORC1	52372829	854230	EPS15	51519230	631
chr1	51519000	0.247	NA	NA	tissue_invariant	ORC1	52372829	853630	EPS15	51519230	31
chr1	51520800	NA	0.514	NA	lymphoid,myeloid_erythroid,stromal_b	ORC1	52372829	851830	EPS15	51519230	1570
chr1	51617600	0.2308	NA	NA	embryonic_primitive,lymphoid	ORC1	52372829	755030	OSBPL9	51617111	489
chr1	51729000	0.277	NA	NA	embryonic_primitive	ORC1	52372829	643630	OSBPL9	51617111	111889
chr1	51730400	NA	0.5696	NA	lymphoid,stromal_b	ORC1	52372829	642230	OSBPL9	51617111	113289
chr1	51877800	0.2053	NA	NA	organ_developmental_renal,stromal_b	ORC1	52372829	494830	NRDC	51878614	615
chr1	51878000	NA	0.4172	NA	stromal_b,tissue_invariant	ORC1	52372829	494630	NRDC	51878614	415
chr1	51879400	0.2344	NA	NA	lymphoid,tissue_invariant	ORC1	52372829	493230	NRDC	51878614	786
chr1	51990200	0.2369	NA	NA	embryonic_primitive,lymphoid	ORC1	52372829	382430	RAB3B	51977116	13084
chr1	52006600	0.2497	NA	NA	.	ORC1	52372829	366030	KTI12	52033760	26961
chr1	52033800	0.2273	NA	NA	tissue_invariant	ORC1	52372829	338830	KTI12	52033760	40
chr1	52056800	0.224	NA	NA	stromal_b,tissue_invariant	ORC1	52372829	315830	TXNDC12	52055095	1705
chr1	52366200	0.2204	NA	NA	tissue_invariant	ORC1	52372829	6430	CC2D1B	52364619	1581
chr1	52423800	NA	NA	0.4816	cardiac	ORC1	52372829	19330	PRPF38A	52404750	19050
chr1	52551800	0.257	NA	NA	cardiac,pulmonary_developmental	COA7	52684449	132450	TUT4	52526279	25521
chr1	52686200	NA	0.457	NA	tissue_invariant	COA7	52684449	0	COA7	52698325	11926
chr1	52698400	0.2496	NA	NA	tissue_invariant	COA7	52684449	54	COA7	52698325	75
chr1	52726200	0.2343	NA	NA	tissue_invariant	COA7	52684449	27854	ZYG11B	52726654	255
chr1	52727200	0.2116	NA	NA	embryonic_primitive,stromal_b	COA7	52684449	28854	ZYG11B	52726654	546
chr1	52843000	0.3556	NA	NA	organ_developmental_renal,tissue_invariant	SCP2	52927229	84030	ZYG11A	52842884	116
chr1	52927800	0.2762	NA	NA	myeloid_erythroid,stromal_b	SCP2	52927229	0	SCP2	52927397	403
chr1	52928000	0.2537	NA	0.4449	cardiac,stromal_b	SCP2	52927229	0	SCP2	52927397	603
chr1	53014600	0.3568	NA	0.5426	tissue_invariant	SCP2	52927229	0	PODN	53069856	55057
chr1	53015400	0.401	NA	NA	embryonic_primitive,renal_cancer	SCP2	52927229	0	PODN	53069856	54257
chr1	53062400	0.274	NA	NA	cardiac,organ_developmental_renal	SCP2	52927229	10703	PODN	53069856	7257
chr1	53182200	0.21	NA	NA	tissue_invariant	CPT2	53196824	14425	CPT2	53196944	14545
chr1	53278400	0.3528	NA	NA	lymphoid,neural	LRP8	53242364	0	MAGOH	53238447	39953
chr1	53325800	NA	NA	0.4236	musculoskeletal	LRP8	53242364	0	LRP8	53327911	1912
chr1	53328400	0.3887	NA	0.5433	neural,tissue_invariant	LRP8	53242364	331	LRP8	53327911	489
chr1	53386200	NA	NA	0.5408	myeloid_erythroid	LRP8	53242364	58131	LRP8	53327911	58289
chr1	53737600	0.2801	NA	NA	myeloid_erythroid,neural	LRP8	53242364	409531	GLIS1	53738063	264
chr1	53838600	0.318	NA	NA	tissue_invariant	LRP8	53242364	510531	NDC1	53838260	340
chr1	53945000	NA	0.475	NA	embryonic_primitive	LRP8	53242364	616931	HSPB11	53940081	4919
chr1	53982400	0.6842	NA	NA	stromal_a,tissue_invariant	LRP8	53242364	654331	LRRC42	53952000	30400
chr1	53982600	NA	0.7042	NA	stromal_a,tissue_invariant	LRP8	53242364	654531	LRRC42	53952000	30600
chr1	54052000	0.2605	NA	NA	myeloid_erythroid,stromal_b	PARS2	54756898	704699	TMEM59	54053187	988
chr1	54054400	0.3312	NA	NA	myeloid_erythroid,vascular_endothelial	PARS2	54756898	702299	TCEANC2	54054423	0
chr1	54199400	0.2087	NA	NA	digestive,stromal_b	PARS2	54756898	557299	MRPL37	54200244	645
chr1	54199600	0.2054	NA	NA	cancer_epithelial,digestive,tissue_invariant	PARS2	54756898	557099	MRPL37	54200244	445
chr1	54287200	NA	NA	0.5338	stromal_a,tissue_invariant	PARS2	54756898	469499	MRPL37	54200244	86956
chr1	54405000	0.3538	NA	NA	embryonic_primitive	PARS2	54756898	351699	SSBP3	54406007	808
chr1	54405800	0.2311	NA	NA	embryonic_primitive,neural	PARS2	54756898	350899	SSBP3	54406007	8
chr1	54407600	0.2382	NA	NA	embryonic_primitive,tissue_invariant	PARS2	54756898	349099	SSBP3	54406007	1593
chr1	54475000	0.222	NA	NA	embryonic_primitive,myeloid_erythroid	PARS2	54756898	281699	SSBP3	54406007	68993
chr1	54490400	0.344	NA	NA	embryonic_primitive,lymphoid	PARS2	54756898	266299	ACOT11	54548310	57711
chr1	54490600	0.232	NA	NA	digestive,embryonic_primitive	PARS2	54756898	266099	ACOT11	54548310	57511
chr1	54716200	0.3582	NA	0.7206	stromal_a	PARS2	54756898	40499	TTC4	54715909	291
chr1	54763800	NA	NA	0.4255	cardiac,lymphoid	PARS2	54756898	0	PARS2	54759160	4640
chr1	54800800	0.2714	NA	NA	embryonic_primitive,lymphoid	PARS2	54756898	36278	TTC22	54801162	163
chr1	54801600	0.3192	NA	0.4574	lymphoid,tissue_invariant	PARS2	54756898	37078	TTC22	54801162	438
chr1	54950600	NA	NA	0.7101	neural,tissue_invariant	BSND	54998933	48134	TMEM61	54981066	30267
chr1	54997200	0.3641	NA	NA	embryonic_primitive	BSND	54998933	1534	BSND	54999187	1788
chr1	55039800	0.2009	NA	NA	cancer_epithelial,myeloid_erythroid,organ_developmental_renal,tissue_invariant	PCSK9	55039548	0	PCSK9	55039838	0
chr1	55040000	0.2388	NA	0.4302	organ_developmental_renal,tissue_invariant	PCSK9	55039548	0	PCSK9	55039838	162
chr1	55212600	0.3823	NA	NA	embryonic_primitive,lymphoid	PCSK9	55039548	147748	USP24	55215112	2313
chr1	55212800	NA	0.4355	NA	lymphoid	PCSK9	55039548	147948	USP24	55215112	2113
chr1	55213000	0.2935	NA	NA	cancer_epithelial,lymphoid	PCSK9	55039548	148148	USP24	55215112	1913
chr1	55213600	0.2618	NA	NA	lymphoid,renal_cancer	PCSK9	55039548	148748	USP24	55215112	1313
chr1	56376600	0.3854	NA	NA	musculoskeletal,stromal_b	C8A	56854796	477997	PLPP3	56579015	202216
chr1	56477400	0.272	NA	NA	tissue_invariant,vascular_endothelial	C8A	56854796	377197	PLPP3	56579015	101416
chr1	56478000	NA	0.447	NA	embryonic_primitive	C8A	56854796	376597	PLPP3	56579015	100816
chr1	56645400	0.2342	NA	NA	organ_developmental_renal	C8A	56854796	209197	PRKAA2	56645388	12
chr1	56645800	NA	NA	0.4156	embryonic_primitive,organ_developmental_renal	C8A	56854796	208797	PRKAA2	56645388	412
chr1	57421400	0.5015	NA	NA	neural	DAB1	56994778	0	DAB1	57291029	130371
chr1	57422000	0.2236	NA	NA	neural	DAB1	56994778	0	DAB1	57291029	130971
chr1	57422800	0.2202	NA	NA	cardiac,organ_developmental_renal	DAB1	56994778	0	DAB1	57291029	131771
chr1	57423600	0.217	NA	NA	embryonic_primitive,stromal_b	DAB1	56994778	0	DAB1	57291029	132571
chr1	57424400	0.2015	0.3128	0.1474	cardiac,organ_developmental_renal,tissue_invariant	DAB1	56994778	0	DAB1	57291029	133371
chr1	58248800	0.2318	NA	NA	neural	DAB1	56994778	0	OMA1	58539293	290294
chr1	58249000	0.2254	NA	NA	neural	DAB1	56994778	0	OMA1	58539293	290094
chr1	58546800	0.2016	NA	NA	stromal_a,tissue_invariant	TACSTD2	58575433	28434	OMA1	58539293	7507
chr1	58576000	0.5367	NA	NA	cancer_epithelial	TACSTD2	58575433	0	TACSTD2	58577155	956
chr1	58578400	NA	NA	0.437	cancer_epithelial,vascular_endothelial	TACSTD2	58575433	1149	TACSTD2	58577155	1245
chr1	58755600	0.2032	NA	NA	stromal_a	MYSM1	58654739	55510	JUN	58783069	27270
chr1	58815200	0.3065	NA	NA	tissue_invariant	MYSM1	58654739	115110	JUN	58783069	32131
chr1	58815400	0.206	NA	NA	tissue_invariant	MYSM1	58654739	115310	JUN	58783069	32331
chr1	58815600	0.2093	NA	NA	organ_developmental_renal,tissue_invariant	MYSM1	58654739	115510	JUN	58783069	32531
chr1	58903400	0.2133	NA	NA	embryonic_primitive,stromal_b,tissue_invariant	MYSM1	58654739	203310	JUN	58783069	120331
chr1	58903600	0.208	NA	NA	tissue_invariant	MYSM1	58654739	203510	JUN	58783069	120531
chr1	59146600	0.3654	NA	NA	cardiac,lymphoid	MYSM1	58654739	446510	FGGY	59321550	174751
chr1	59147000	0.2483	NA	NA	embryonic_primitive,stromal_b	MYSM1	58654739	446910	FGGY	59321550	174351
chr1	59697200	0.2625	NA	NA	lymphoid	MYSM1	58654739	997110	HOOK1	59815118	117719
chr1	59759600	0.2494	NA	NA	tissue_invariant	MYSM1	58654739	1059510	HOOK1	59815118	55319
chr1	59814600	0.2307	NA	NA	embryonic_primitive,tissue_invariant	MYSM1	58654739	1114510	HOOK1	59815118	319
chr1	59926400	0.2646	NA	NA	lymphoid	NFIA	61077227	1150628	CYP2J2	59926745	146
chr1	59926600	0.2184	NA	NA	embryonic_primitive,lymphoid,organ_developmental_renal	NFIA	61077227	1150428	CYP2J2	59926745	0
chr1	59947400	0.316	NA	NA	tissue_invariant	NFIA	61077227	1129628	CYP2J2	59926745	20655
chr1	59971600	NA	NA	0.4278	tissue_invariant	NFIA	61077227	1105428	CYP2J2	59926745	44855
chr1	60073600	0.2858	0.4269	NA	embryonic_primitive,organ_developmental_renal	NFIA	61077227	1003428	C1orf87	60072642	958
chr1	60281400	0.2232	NA	NA	tissue_invariant	NFIA	61077227	795628	C1orf87	60072642	208758
chr1	60620200	0.283	NA	NA	tissue_invariant,vascular_endothelial	NFIA	61077227	456828	NFIA	61077626	457227
chr1	60621600	0.5485	NA	NA	organ_developmental_renal,pulmonary_developmental	NFIA	61077227	455428	NFIA	61077626	455827
chr1	60621800	0.4712	NA	NA	organ_developmental_renal	NFIA	61077227	455228	NFIA	61077626	455627
chr1	61043400	0.2072	NA	NA	embryonic_primitive,stromal_b	NFIA	61077227	33628	NFIA	61077626	34027
chr1	61051200	0.2465	NA	NA	embryonic_primitive,myeloid_erythroid	NFIA	61077227	25828	NFIA	61077626	26227
chr1	61053200	NA	0.4817	NA	embryonic_primitive,musculoskeletal	NFIA	61077227	23828	NFIA	61077626	24227
chr1	61054200	0.2024	NA	NA	embryonic_primitive,musculoskeletal	NFIA	61077227	22828	NFIA	61077626	23227
chr1	61056800	0.2269	NA	NA	stromal_b	NFIA	61077227	20228	NFIA	61077626	20627
chr1	61080000	0.2763	NA	NA	embryonic_primitive	NFIA	61077227	0	NFIA	61077626	2374
chr1	61080200	0.2162	NA	NA	musculoskeletal	NFIA	61077227	0	NFIA	61077626	2574
chr1	61082600	0.2236	NA	NA	embryonic_primitive,stromal_b	NFIA	61077227	0	NFIA	61077626	4974
chr1	61453400	0.3255	NA	NA	tissue_invariant	NFIA	61077227	0	TM2D1	61725119	271520
chr1	61641800	0.3059	NA	NA	tissue_invariant	NFIA	61077227	179013	TM2D1	61725119	83120
chr1	62175600	NA	0.405	NA	tissue_invariant	DOCK7	62454726	278927	L1TD1	62206629	30830
chr1	62296000	0.222	NA	NA	organ_developmental_renal,stromal_a	DOCK7	62454726	158527	KANK4	62281563	14437
chr1	62687400	0.3763	NA	NA	stromal_b	DOCK7	62454726	0	DOCK7	62688263	664
chr1	62687600	0.2034	NA	NA	embryonic_primitive,stromal_b	DOCK7	62454726	0	DOCK7	62688263	464
chr1	62783600	0.2583	NA	NA	tissue_invariant	DOCK7	62454726	95215	ATG4C	62803787	19988
chr1	63073600	0.3338	0.5928	NA	neural	FOXD3	63322567	248768	FOXD3	63323059	249260
chr1	63074000	0.2798	NA	NA	organ_developmental_renal	FOXD3	63322567	248368	FOXD3	63323059	248860
chr1	63122000	NA	NA	0.5257	lymphoid,myeloid_erythroid,neural	FOXD3	63322567	200368	FOXD3	63323059	200860
chr1	63317600	0.341	NA	NA	embryonic_primitive	FOXD3	63322567	4768	FOXD3	63323059	5260
chr1	63318000	0.3295	NA	NA	embryonic_primitive,neural	FOXD3	63322567	4368	FOXD3	63323059	4860
chr1	63318200	NA	0.5442	NA	neural	FOXD3	63322567	4168	FOXD3	63323059	4660
chr1	63319000	0.251	NA	NA	embryonic_primitive,musculoskeletal,neural	FOXD3	63322567	3368	FOXD3	63323059	3860
chr1	63319200	0.5458	NA	NA	embryonic_primitive,musculoskeletal,neural	FOXD3	63322567	3168	FOXD3	63323059	3660
chr1	63319400	0.2992	0.238	0.4612	embryonic_primitive,neural	FOXD3	63322567	2968	FOXD3	63323059	3460
chr1	63320000	0.2248	NA	NA	embryonic_primitive,neural	FOXD3	63322567	2368	FOXD3	63323059	2860
chr1	63321600	NA	NA	0.4	embryonic_primitive	FOXD3	63322567	768	FOXD3	63323059	1260
chr1	63321800	0.2336	NA	NA	embryonic_primitive	FOXD3	63322567	568	FOXD3	63323059	1060
chr1	63322600	0.2491	NA	NA	lymphoid	FOXD3	63322567	0	FOXD3	63323059	260
chr1	63322800	0.3162	NA	NA	embryonic_primitive,lymphoid	FOXD3	63322567	0	FOXD3	63323059	60
chr1	63324000	0.2557	NA	NA	organ_developmental_renal,placental	FOXD3	63322567	0	FOXD3	63323059	941
chr1	63324400	0.2478	NA	NA	embryonic_primitive,neural,organ_developmental_renal	FOXD3	63322567	0	FOXD3	63323059	1341
chr1	63326000	0.4127	NA	NA	embryonic_primitive,neural	FOXD3	63322567	873	FOXD3	63323059	2941
chr1	63327200	0.2431	NA	NA	lymphoid	FOXD3	63322567	2073	FOXD3	63323059	4141
chr1	63329600	0.2065	NA	NA	embryonic_primitive	FOXD3	63322567	4473	FOXD3	63323059	6541
chr1	63330400	0.2708	NA	NA	embryonic_primitive	FOXD3	63322567	5273	FOXD3	63323059	7341
chr1	63330600	0.4518	NA	NA	embryonic_primitive	FOXD3	63322567	5473	FOXD3	63323059	7541
chr1	63330800	0.2144	NA	NA	embryonic_primitive	FOXD3	63322567	5673	FOXD3	63323059	7741
chr1	63367200	0.2391	NA	NA	tissue_invariant	ALG6	63367627	228	ALG6	63370978	3579
chr1	63368200	NA	0.4185	NA	lymphoid,tissue_invariant	ALG6	63367627	0	ALG6	63370978	2579
chr1	63522800	0.2347	NA	NA	musculoskeletal,tissue_invariant	PGM1	63593411	70412	ITGB3BP	63523132	133
chr1	63524000	NA	0.4878	NA	stromal_b,tissue_invariant	PGM1	63593411	69212	ITGB3BP	63523132	868
chr1	63691800	0.352	NA	0.9015	neural	PGM1	63593411	31556	ROR1	63774418	82419
chr1	63692000	0.1893	NA	0.7263	tissue_invariant	PGM1	63593411	31756	ROR1	63774418	82219
chr1	64505600	0.2227	NA	NA	embryonic_primitive	ROR1	63774017	324103	CACHD1	64470745	34855
chr1	64506000	NA	NA	0.6875	organ_developmental_renal	ROR1	63774017	324503	CACHD1	64470745	35255
chr1	64745000	0.2691	NA	NA	tissue_invariant	JAK1	64833223	88024	RAVER2	64745173	0
chr1	64864400	0.2043	NA	NA	.	JAK1	64833223	0	JAK1	64886263	21664
chr1	65069000	0.58	NA	NA	myeloid_erythroid,neural	JAK1	64833223	1255	AK4	65148408	79209
chr1	65069200	NA	0.2755	0.4235	lymphoid,myeloid_erythroid	JAK1	64833223	1455	AK4	65148408	79009
chr1	65255200	0.2384	NA	NA	embryonic_primitive,myeloid_erythroid,tissue_invariant	DNAJC6	65264694	9295	DNAJC6	65264911	9512
chr1	65264800	0.397	NA	NA	.	DNAJC6	65264694	0	DNAJC6	65264911	0
chr1	65265600	0.2704	NA	NA	embryonic_primitive,lymphoid,pulmonary_developmental	DNAJC6	65264694	0	DNAJC6	65264911	689
chr1	65419600	NA	0.4234	NA	musculoskeletal,myeloid_erythroid	LEPR	65420652	853	LEPROT	65420725	926
chr1	65421600	0.2116	NA	NA	myeloid_erythroid	LEPR	65420652	0	LEPROT	65420725	875
chr1	65525400	0.2087	NA	NA	embryonic_primitive	LEPR	65420652	0	LEPR	65565566	39967
chr1	65525800	0.2143	NA	NA	embryonic_primitive,myeloid_erythroid	LEPR	65420652	0	LEPR	65565566	39567
chr1	65793200	0.2011	NA	NA	embryonic_primitive,organ_developmental_renal,stromal_b	LEPR	65420652	155708	PDE4B	65913315	119916
chr1	65793800	0.2535	NA	NA	neural,stromal_b,tissue_invariant	LEPR	65420652	156308	PDE4B	65913315	119316
chr1	66091000	0.2223	NA	NA	neural	LEPR	65420652	453508	PDE4B	65913315	177685
chr1	66331000	0.285	NA	NA	stromal_b	SLC35D1	66999350	668151	SGIP1	66534359	203160
chr1	66332200	0.205	NA	NA	stromal_a,tissue_invariant	SLC35D1	66999350	666951	SGIP1	66534359	201960
chr1	66446600	0.252	NA	NA	tissue_invariant	SLC35D1	66999350	552551	SGIP1	66534359	87560
chr1	66533400	0.2068	NA	NA	embryonic_primitive,stromal_a	SLC35D1	66999350	465751	SGIP1	66534359	760
chr1	66533600	0.2366	NA	NA	placental,stromal_a	SLC35D1	66999350	465551	SGIP1	66534359	560
chr1	66752200	0.2275	NA	NA	embryonic_primitive,stromal_b	SLC35D1	66999350	246951	TCTEX1D1	66754659	2260
chr1	66925000	0.5194	NA	NA	tissue_invariant	SLC35D1	66999350	74151	MIER1	66925029	0
chr1	66930200	0.3124	NA	NA	tissue_invariant	SLC35D1	66999350	68951	MIER1	66925029	5171
chr1	66930800	0.2105	NA	NA	embryonic_primitive,tissue_invariant	SLC35D1	66999350	68351	MIER1	66925029	5771
chr1	66931600	NA	NA	0.4847	lymphoid	SLC35D1	66999350	67551	MIER1	66925029	6571
chr1	67149200	0.317	NA	NA	tissue_invariant	IL23R	67138639	0	IL23R	67168121	18722
chr1	67428000	0.4095	NA	NA	stromal_b,vascular_endothelial	IL23R	67138639	168022	SERBP1	67430299	2100
chr1	67430600	0.2226	NA	NA	organ_developmental_renal,tissue_invariant	IL23R	67138639	170622	SERBP1	67430299	301
chr1	67500800	NA	NA	0.4243	neural	IL23R	67138639	240822	SERBP1	67430299	70501
chr1	67535400	NA	0.427	NA	tissue_invariant	IL23R	67138639	275422	SERBP1	67430299	105101
chr1	67561800	0.2525	NA	NA	tissue_invariant	IL23R	67138639	301822	GADD45A	67685495	123496
chr1	67685400	0.3265	NA	NA	tissue_invariant	IL23R	67138639	425422	GADD45A	67685495	0
chr1	67686400	0.2127	NA	NA	lymphoid,pulmonary_developmental,tissue_invariant	IL23R	67138639	426422	GADD45A	67685495	905
chr1	67760400	0.2838	NA	NA	embryonic_primitive	IL23R	67138639	500422	GNG12	67707685	52715
chr1	67766400	0.2018	NA	NA	stromal_a,tissue_invariant	IL23R	67138639	506422	GNG12	67707685	58715
chr1	67766600	0.2813	NA	NA	embryonic_primitive	IL23R	67138639	506622	GNG12	67707685	58915
chr1	67831800	0.2124	NA	NA	cardiac	IL23R	67138639	571822	GNG12	67707685	124115
chr1	68233000	0.2023	NA	NA	stromal_b	RPE65	68428822	195623	WLS	68232298	702
chr1	69566800	0.363	NA	NA	tissue_invariant	CTH	70411218	844219	LRRC7	69568640	1641
chr1	69569000	0.2004	NA	NA	embryonic_primitive,tissue_invariant	CTH	70411218	842019	LRRC7	69568640	360
chr1	69569400	0.2575	NA	NA	cardiac,musculoskeletal	CTH	70411218	841619	LRRC7	69568640	760
chr1	70133000	0.5807	0.933	NA	tissue_invariant	CTH	70411218	278019	LRRC40	70205539	72340
chr1	70206200	0.302	NA	NA	organ_developmental_renal,placental,tissue_invariant	CTH	70411218	204819	LRRC40	70205539	661
chr1	70221000	0.3225	NA	NA	tissue_invariant	CTH	70411218	190019	SRSF11	70221637	438
chr1	70353800	0.2131	NA	NA	stromal_a	CTH	70411218	57219	ANKRD13C	70354407	408
chr1	70354400	0.2515	NA	NA	myeloid_erythroid	CTH	70411218	56619	ANKRD13C	70354407	0
chr1	70355000	0.2406	NA	NA	lymphoid	CTH	70411218	56019	HHLA3	70354952	48
chr1	70675800	0.2075	0.4205	NA	embryonic_primitive,neural	CTH	70411218	233852	CTH	70411416	264384
chr1	71080400	0.2517	NA	NA	embryonic_primitive,stromal_b	CTH	70411218	638452	ZRANB2	71080994	395
chr1	72282200	0.2066	NA	NA	cardiac,tissue_invariant	CTH	70411218	1840252	NEGR1	72282493	94
chr1	72284600	NA	NA	0.4328	stromal_a	CTH	70411218	1842652	NEGR1	72282493	2107
chr1	74397000	0.285	NA	NA	organ_developmental_renal,tissue_invariant	TNNI3K	74235387	0	LRRC53	74483348	86149
chr1	74673400	0.2149	NA	NA	lymphoid,neural	TNNI3K	74235387	128973	ERICH3	74673518	0
chr1	74674000	NA	NA	0.4858	stromal_b,tissue_invariant	TNNI3K	74235387	129573	ERICH3	74673518	482
chr1	74732600	0.4428	NA	0.6178	digestive,lymphoid,tissue_invariant	TNNI3K	74235387	188173	TYW3	74733245	446
chr1	74732800	0.3107	0.2227	0.452	tissue_invariant	TNNI3K	74235387	188373	TYW3	74733245	246
chr1	74733000	0.4454	0.3044	0.5631	tissue_invariant	TNNI3K	74235387	188573	TYW3	74733245	46
chr1	74733800	0.39	NA	0.561	tissue_invariant	TNNI3K	74235387	189373	TYW3	74733245	555
chr1	74964600	0.513	0.6485	NA	stromal_b,tissue_invariant	TNNI3K	74235387	420173	LHX8	75130715	165916
chr1	75075200	0.28	NA	NA	embryonic_primitive	TNNI3K	74235387	530773	LHX8	75130715	55316
chr1	75127800	0.5172	NA	NA	neural	TNNI3K	74235387	583373	LHX8	75130715	2716
chr1	75128000	NA	NA	0.5485	neural	TNNI3K	74235387	583573	LHX8	75130715	2516
chr1	75128200	0.2306	NA	NA	embryonic_primitive	TNNI3K	74235387	583773	LHX8	75130715	2316
chr1	75129800	0.3	NA	NA	embryonic_primitive,musculoskeletal,neural	TNNI3K	74235387	585373	LHX8	75130715	716
chr1	75130000	0.2043	NA	NA	neural	TNNI3K	74235387	585573	LHX8	75130715	516
chr1	75130200	0.3586	NA	NA	embryonic_primitive	TNNI3K	74235387	585773	LHX8	75130715	316
chr1	75130400	0.2197	NA	NA	digestive,embryonic_primitive	TNNI3K	74235387	585973	LHX8	75130715	116
chr1	75130800	0.3375	NA	NA	embryonic_primitive,neural	TNNI3K	74235387	586373	LHX8	75130715	85
chr1	75131000	0.2919	NA	NA	embryonic_primitive,neural	TNNI3K	74235387	586573	LHX8	75130715	285
chr1	75131600	0.2228	NA	NA	embryonic_primitive,neural	TNNI3K	74235387	587173	LHX8	75130715	885
chr1	75131800	0.367	NA	NA	embryonic_primitive,neural	TNNI3K	74235387	587373	LHX8	75130715	1085
chr1	75132000	0.2766	NA	NA	neural	TNNI3K	74235387	587573	LHX8	75130715	1285
chr1	75132400	0.202	NA	NA	embryonic_primitive	TNNI3K	74235387	587973	LHX8	75130715	1685
chr1	75132800	0.26	NA	NA	embryonic_primitive,neural	TNNI3K	74235387	588373	LHX8	75130715	2085
chr1	75133800	0.2974	NA	NA	embryonic_primitive,musculoskeletal	TNNI3K	74235387	589373	LHX8	75130715	3085
chr1	75135000	0.2244	NA	NA	embryonic_primitive,neural,stromal_a	ACADM	75724347	589148	LHX8	75130715	4285
chr1	75137400	0.2426	NA	NA	organ_developmental_renal,stromal_b	ACADM	75724347	586748	LHX8	75130715	6685
chr1	75265800	0.6665	NA	NA	tissue_invariant	ACADM	75724347	458348	LHX8	75130715	135085
chr1	75614400	0.244	0.2148	NA	organ_developmental_renal,tissue_invariant	ACADM	75724347	109748	SLC44A5	75615885	1286
chr1	75614600	0.2155	NA	NA	embryonic_primitive,organ_developmental_renal,tissue_invariant	ACADM	75724347	109548	SLC44A5	75615885	1086
chr1	75615400	0.2115	NA	NA	organ_developmental_renal,stromal_b	ACADM	75724347	108748	SLC44A5	75615885	286
chr1	75616600	0.4273	NA	NA	organ_developmental_renal	ACADM	75724347	107548	SLC44A5	75615885	715
chr1	75616800	0.325	NA	NA	lymphoid,organ_developmental_renal	ACADM	75724347	107348	SLC44A5	75615885	915
chr1	75617200	0.2462	NA	NA	myeloid_erythroid,neural	ACADM	75724347	106948	SLC44A5	75615885	1315
chr1	75725200	0.215	NA	0.4038	renal_cancer,stromal_b,tissue_invariant	ACADM	75724347	0	ACADM	75724788	412
chr1	75786200	0.2375	NA	NA	neural,tissue_invariant	ACADM	75724347	22522	RABGGTB	75786272	0
chr1	75786400	0.2518	NA	NA	neural	ACADM	75724347	22722	RABGGTB	75786272	128
chr1	75786800	NA	0.42	NA	vascular_endothelial	ACADM	75724347	23122	RABGGTB	75786272	528
chr1	75787000	0.249	0.5855	NA	lymphoid,vascular_endothelial	ACADM	75724347	23322	RABGGTB	75786272	728
chr1	76075000	0.3436	NA	NA	embryonic_primitive,neural,tissue_invariant	ACADM	75724347	311322	ST6GALNAC3	76074867	133
chr1	76154200	0.2319	NA	NA	tissue_invariant	ACADM	75724347	390522	ST6GALNAC3	76074867	79333
chr1	76154400	0.2872	NA	0.4272	tissue_invariant	ACADM	75724347	390722	ST6GALNAC3	76074867	79533
chr1	76501600	0.4092	NA	NA	embryonic_primitive	PIGK	77088989	587190	ST6GALNAC5	76867676	365877
chr1	76868000	0.2382	NA	NA	embryonic_primitive,tissue_invariant	PIGK	77088989	220790	ST6GALNAC5	76867676	324
chr1	77219000	0.274	NA	NA	stromal_b,tissue_invariant	PIGK	77088989	0	PIGK	77219401	202
chr1	77219800	0.2573	NA	NA	stromal_b,tissue_invariant	PIGK	77088989	371	PIGK	77219401	399
chr1	77220000	NA	NA	0.4035	stromal_b,tissue_invariant	PIGK	77088989	571	PIGK	77219401	599
chr1	77682000	0.2033	NA	NA	tissue_invariant	NEXN	77888515	206316	ZZZ3	77639470	42530
chr1	77683600	0.2594	NA	NA	tissue_invariant	NEXN	77888515	204716	ZZZ3	77639470	44130
chr1	77759200	0.236	NA	NA	tissue_invariant	NEXN	77888515	129116	USP33	77745461	13739
chr1	77759800	NA	NA	0.4538	tissue_invariant	NEXN	77888515	128516	USP33	77745461	14339
chr1	77779600	0.2384	NA	NA	stromal_b,tissue_invariant	NEXN	77888515	108716	MIGA1	77779656	0
chr1	78004000	NA	NA	0.444	embryonic_primitive	NEXN	77888515	55358	DNAJB4	77992776	11224
chr1	78005200	0.3855	NA	NA	musculoskeletal,tissue_invariant	NEXN	77888515	56558	DNAJB4	77992776	12424
chr1	78046600	0.3841	NA	NA	embryonic_primitive,organ_developmental_renal	NEXN	77888515	97958	GIPC2	78045077	1523
chr1	78490800	0.2368	NA	NA	stromal_b	NEXN	77888515	542158	PTGFR	78492744	1745
chr1	78491000	0.2083	NA	NA	stromal_b	NEXN	77888515	542358	PTGFR	78492744	1545
chr1	78491600	0.2986	NA	NA	embryonic_primitive,tissue_invariant	NEXN	77888515	542958	PTGFR	78492744	945
chr1	78617600	0.5083	NA	NA	tissue_invariant	NEXN	77888515	668958	IFI44L	78627916	10117
chr1	79040600	0.4263	NA	NA	myeloid_erythroid,stromal_b,tissue_invariant	NEXN	77888515	1091958	ADGRL4	79006653	33947
chr1	79193400	0.2343	NA	NA	stromal_b	NEXN	77888515	1244758	ADGRL4	79006653	186747
chr1	79532600	NA	0.509	NA	lymphoid,stromal_b	NEXN	77888515	1583958	ADGRL4	79006653	525947
chr1	81414400	NA	0.501	NA	musculoskeletal,neural,tissue_invariant	PRKACB	84077975	2663376	ADGRL2	81836985	422386
chr1	81414600	NA	0.4674	NA	tissue_invariant	PRKACB	84077975	2663176	ADGRL2	81836985	422186
chr1	81801400	0.3447	NA	NA	organ_developmental_renal,tissue_invariant	PRKACB	84077975	2276376	ADGRL2	81836985	35386
chr1	81803200	0.2197	NA	NA	stromal_b,tissue_invariant	PRKACB	84077975	2274576	ADGRL2	81836985	33586
chr1	83692800	0.3038	NA	NA	organ_developmental_renal	PRKACB	84077975	384976	TTLL7	83952210	259211
chr1	83693000	0.4775	NA	NA	embryonic_primitive	PRKACB	84077975	384776	TTLL7	83952210	259011
chr1	83861000	0.2247	0.4179	NA	myeloid_erythroid,organ_developmental_renal,tissue_invariant	PRKACB	84077975	216776	TTLL7	83952210	91011
chr1	83998400	NA	0.4579	NA	stromal_b	PRKACB	84077975	79376	TTLL7	83952210	46190
chr1	83999000	0.2048	NA	NA	tissue_invariant	PRKACB	84077975	78776	TTLL7	83952210	46790
chr1	84146400	NA	0.405	NA	myeloid_erythroid,stromal_b	PRKACB	84077975	0	PRKACB	84078326	68074
chr1	84299200	0.2165	NA	NA	embryonic_primitive,lymphoid	PRKACB	84077975	60703	SAMD13	84298558	642
chr1	84433800	0.2918	NA	NA	tissue_invariant	UOX	84364958	49000	DNASE2B	84398565	35235
chr1	84506800	0.255	NA	NA	lymphoid,pulmonary_developmental	UOX	84364958	122000	GNG5	84506090	710
chr1	84574400	0.2074	NA	NA	tissue_invariant	UOX	84364958	189600	CTBS	84574414	0
chr1	84997600	0.2722	NA	NA	embryonic_primitive,musculoskeletal	BCL10	85265776	267977	MCOLN2	84996871	729
chr1	84997800	0.213	NA	NA	embryonic_primitive,stromal_b	BCL10	85265776	267777	MCOLN2	84996871	929
chr1	84998000	0.229	NA	NA	embryonic_primitive,stromal_b	BCL10	85265776	267577	MCOLN2	84996871	1129
chr1	84998400	0.3099	NA	NA	lymphoid	BCL10	85265776	267177	MCOLN2	84996871	1529
chr1	85047800	0.3498	NA	NA	lymphoid,musculoskeletal	BCL10	85265776	217777	MCOLN3	85045359	2441
chr1	85061800	0.4856	NA	NA	stromal_a,tissue_invariant	BCL10	85265776	203777	WDR63	85071942	9943
chr1	85200200	0.2871	NA	NA	cancer_epithelial,embryonic_primitive	BCL10	85265776	65377	SYDE2	85200995	596
chr1	85201000	0.2078	NA	NA	tissue_invariant	BCL10	85265776	64577	SYDE2	85200995	5
chr1	85202200	0.304	NA	NA	cardiac,renal_cancer	BCL10	85265776	63377	SYDE2	85200995	1205
chr1	85275800	0.2233	NA	NA	lymphoid,stromal_b	BCL10	85265776	0	BCL10	85276351	352
chr1	85276800	0.208	NA	NA	tissue_invariant	BCL10	85265776	169	BCL10	85276351	449
chr1	85277000	NA	0.438	NA	.	BCL10	85265776	369	BCL10	85276351	649
chr1	85464200	0.2398	NA	NA	cardiac	BCL10	85265776	187569	DDAH1	85465044	645
chr1	85576400	0.2744	0.3382	NA	embryonic_primitive,organ_developmental_renal	BCL10	85265776	299769	CCN1	85580985	4386
chr1	85577600	0.2017	NA	NA	neural,renal_cancer	BCL10	85265776	300969	CCN1	85580985	3186
chr1	85579600	NA	0.4999	NA	cardiac,neural,stromal_b	BCL10	85265776	302969	CCN1	85580985	1186
chr1	85580200	0.2794	NA	NA	stromal_a,tissue_invariant	BCL10	85265776	303569	CCN1	85580985	586
chr1	85581200	0.2032	NA	NA	embryonic_primitive,tissue_invariant	BCL10	85265776	304569	CCN1	85580985	215
chr1	85707600	NA	NA	0.4455	organ_developmental_renal	BCL10	85265776	430969	ZNHIT6	85708283	484
chr1	85707800	0.2655	NA	NA	tissue_invariant	BCL10	85265776	431169	ZNHIT6	85708283	284
chr1	86155200	0.443	0.5548	0.3234	embryonic_primitive,musculoskeletal	HS2ST1	86914635	759236	COL24A1	86156395	996
chr1	86419600	NA	NA	0.6117	cardiac,embryonic_primitive	HS2ST1	86914635	494836	CLCA2	86424248	4449
chr1	86703800	0.1646	0.418	NA	myeloid_erythroid,tissue_invariant	HS2ST1	86914635	210636	SH3GLB1	86704900	901
chr1	86705400	0.2052	NA	NA	tissue_invariant	HS2ST1	86914635	209036	SH3GLB1	86704900	500
chr1	86913200	0.5243	NA	NA	cardiac,renal_cancer	HS2ST1	86914635	1236	SELENOF	86914110	711
chr1	87151400	0.2407	NA	NA	cardiac,placental,vascular_endothelial	HS2ST1	86914635	41419	LINC02801	87243615	92016
chr1	87152000	0.2677	NA	NA	stromal_a,tissue_invariant	HS2ST1	86914635	42019	LINC02801	87243615	91416
chr1	87293000	0.2285	NA	NA	tissue_invariant	HS2ST1	86914635	183019	LMO4	87332016	38817
chr1	87330200	0.2884	NA	NA	renal_cancer,stromal_b	HS2ST1	86914635	220219	LMO4	87332016	1617
chr1	87330400	0.2195	NA	NA	embryonic_primitive,tissue_invariant	HS2ST1	86914635	220419	LMO4	87332016	1417
chr1	87330800	0.269	NA	NA	embryonic_primitive,placental	HS2ST1	86914635	220819	LMO4	87332016	1017
chr1	87506800	NA	0.4242	NA	myeloid_erythroid	HS2ST1	86914635	396819	LMO4	87332016	174784
chr1	88891800	0.2334	NA	NA	neural	HS2ST1	86914635	1781819	GTF2B	88891498	302
chr1	89022600	0.431	NA	NA	pulmonary_developmental,stromal_a	ZNF644	90915298	1892499	GBP3	89020720	1880
chr1	89199200	0.183	0.434	NA	lymphoid	ZNF644	90915298	1715899	GBP4	89198833	367
chr1	89259400	NA	NA	0.4185	musculoskeletal	ZNF644	90915298	1655699	GBP5	89269554	9955
chr1	89633800	0.2171	NA	NA	stromal_b,tissue_invariant	ZNF644	90915298	1281299	LRRC8B	89582651	51149
chr1	89634400	0.294	NA	NA	embryonic_primitive,pulmonary_developmental	ZNF644	90915298	1280699	LRRC8B	89582651	51749
chr1	89843000	0.1795	0.715	NA	myeloid_erythroid,stromal_b	ZNF644	90915298	1072099	LRRC8D	89933069	89870
chr1	89843600	0.2053	NA	NA	stromal_b	ZNF644	90915298	1071499	LRRC8D	89933069	89270
chr1	90339800	0.2485	NA	NA	myeloid_erythroid	ZNF644	90915298	575299	ZNF326	89995258	344542
chr1	90340400	0.287	NA	NA	neural	ZNF644	90915298	574699	ZNF326	89995258	345142
chr1	90706000	0.4214	NA	NA	embryonic_primitive,neural	ZNF644	90915298	209099	BARHL2	90717194	10995
chr1	90706400	0.273	NA	NA	musculoskeletal,neural	ZNF644	90915298	208699	BARHL2	90717194	10595
chr1	90707600	0.221	NA	NA	neural	ZNF644	90915298	207499	BARHL2	90717194	9395
chr1	90710800	0.3507	NA	NA	embryonic_primitive	ZNF644	90915298	204299	BARHL2	90717194	6195
chr1	90711600	0.281	NA	NA	embryonic_primitive,musculoskeletal	ZNF644	90915298	203499	BARHL2	90717194	5395
chr1	90714000	0.2504	NA	NA	embryonic_primitive,lymphoid	ZNF644	90915298	201099	BARHL2	90717194	2995
chr1	90716400	0.5024	NA	NA	embryonic_primitive	ZNF644	90915298	198699	BARHL2	90717194	595
chr1	90716600	0.2803	NA	NA	embryonic_primitive	ZNF644	90915298	198499	BARHL2	90717194	395
chr1	90717400	0.3437	0.651	NA	embryonic_primitive,neural	ZNF644	90915298	197699	BARHL2	90717194	206
chr1	90718000	0.207	0.1886	NA	embryonic_primitive	ZNF644	90915298	197099	BARHL2	90717194	806
chr1	90718800	0.2718	0.2726	NA	embryonic_primitive,neural,stromal_b	ZNF644	90915298	196299	BARHL2	90717194	1606
chr1	90719200	0.2463	NA	NA	embryonic_primitive	ZNF644	90915298	195899	BARHL2	90717194	2006
chr1	90721400	0.3312	NA	NA	embryonic_primitive,neural	ZNF644	90915298	193699	BARHL2	90717194	4206
chr1	90723600	0.2515	0.3338	NA	embryonic_primitive,musculoskeletal,neural	ZNF644	90915298	191499	BARHL2	90717194	6406
chr1	90724000	0.3522	NA	NA	embryonic_primitive	ZNF644	90915298	191099	BARHL2	90717194	6806
chr1	90726400	0.2668	NA	NA	neural,organ_developmental_renal	ZNF644	90915298	188699	BARHL2	90717194	9206
chr1	90728600	0.272	NA	NA	neural	ZNF644	90915298	186499	BARHL2	90717194	11406
chr1	90729400	0.3814	NA	NA	embryonic_primitive	ZNF644	90915298	185699	BARHL2	90717194	12206
chr1	90729600	0.2607	NA	NA	embryonic_primitive,neural	ZNF644	90915298	185499	BARHL2	90717194	12406
chr1	90834600	0.2158	NA	NA	embryonic_primitive,lymphoid	ZNF644	90915298	80499	BARHL2	90717194	117406
chr1	90835600	0.3685	NA	NA	embryonic_primitive,neural	ZNF644	90915298	79499	BARHL2	90717194	118406
chr1	90836200	0.2496	NA	NA	embryonic_primitive,myeloid_erythroid	ZNF644	90915298	78899	BARHL2	90717194	119006
chr1	90840400	NA	NA	0.4705	neural	ZNF644	90915298	74699	BARHL2	90717194	123206
chr1	90840800	0.4534	NA	NA	neural	ZNF644	90915298	74299	BARHL2	90717194	123606
chr1	90851200	0.2087	NA	NA	stromal_b	ZNF644	90915298	63899	ZNF644	90982352	130953
chr1	91021800	0.2292	NA	NA	tissue_invariant	ZNF644	90915298	0	ZNF644	90982352	39448
chr1	91404800	0.2314	NA	NA	tissue_invariant	HFM1	91260766	0	HFM1	91401081	3719
chr1	91501600	0.2666	NA	NA	digestive,stromal_b	HFM1	91260766	93593	CDC7	91501717	0
chr1	91591400	NA	NA	0.5702	myeloid_erythroid	HFM1	91260766	183393	CDC7	91501717	89683
chr1	91883600	NA	0.4175	NA	stromal_b,vascular_endothelial	BRDT	91949371	65572	TGFBR3	91861530	22070
chr1	91927400	0.5768	NA	NA	tissue_invariant	BRDT	91949371	21772	BRDT	91962755	35156
chr1	91948600	NA	NA	0.6065	lymphoid,tissue_invariant	BRDT	91949371	572	BRDT	91962755	13956
chr1	92030600	0.3113	NA	NA	myeloid_erythroid,stromal_b	BRDT	91949371	16173	EPHX4	92030080	520
chr1	92031000	0.381	NA	NA	renal_cancer,stromal_b	BRDT	91949371	16573	EPHX4	92030080	920
chr1	92081000	NA	0.4177	NA	lymphoid,placental,tissue_invariant	BRDT	91949371	66573	BTBD8	92080572	428
chr1	92460000	0.283	NA	NA	myeloid_erythroid	GFI1	92473043	12844	GFI1	92483486	23287
chr1	92483800	0.2098	NA	NA	embryonic_primitive	GFI1	92473043	0	GFI1	92483486	314
chr1	92485600	NA	NA	0.452	myeloid_erythroid	GFI1	92473043	0	GFI1	92483486	2114
chr1	92584000	0.2482	NA	NA	stromal_b	GFI1	92473043	97076	GFI1	92483486	100514
chr1	92584200	NA	NA	0.4305	stromal_b	GFI1	92473043	97276	GFI1	92483486	100714
chr1	92784200	NA	NA	0.4802	tissue_invariant	RPL5	92831986	47587	EVI5	92792393	7994
chr1	92785200	0.2092	NA	NA	lymphoid,tissue_invariant	RPL5	92831986	46587	EVI5	92792393	6994
chr1	92961000	0.2252	NA	NA	stromal_b,tissue_invariant	RPL5	92831986	119077	DIPK1A	92961428	229
chr1	92961600	0.2166	NA	NA	tissue_invariant	RPL5	92831986	119677	DIPK1A	92961428	172
chr1	92961800	0.2911	NA	NA	cancer_epithelial,tissue_invariant	RPL5	92831986	119877	DIPK1A	92961428	372
chr1	93078800	0.2067	0.2145	0.2288	tissue_invariant	RPL5	92831986	236877	MTF2	93079527	528
chr1	93080000	NA	0.477	NA	cardiac,tissue_invariant	RPL5	92831986	238077	MTF2	93079527	473
chr1	93080200	0.265	NA	NA	tissue_invariant	RPL5	92831986	238277	MTF2	93079527	673
chr1	93179600	0.2057	NA	NA	stromal_a,tissue_invariant	RPL5	92831986	337677	TMED5	93180241	442
chr1	93181400	0.2335	NA	NA	cardiac,neural	RPL5	92831986	339477	TMED5	93180241	1159
chr1	93347400	0.2522	NA	NA	cardiac,neural	RPL5	92831986	505477	DR1	93346646	754
chr1	93447400	0.3526	NA	NA	cardiac,digestive,tissue_invariant	GCLM	93885199	437600	FNBP1L	93448282	683
chr1	93879400	0.2244	NA	NA	digestive,tissue_invariant	GCLM	93885199	5600	DNTTIP2	93879147	253
chr1	93910000	0.3582	NA	NA	renal_cancer,tissue_invariant	GCLM	93885199	0	GCLM	93909162	838
chr1	94017600	0.2033	NA	NA	lymphoid	ABCA4	93992834	0	ABCA4	94121044	103245
chr1	94045600	NA	0.4271	NA	tissue_invariant	ABCA4	93992834	0	ABCA4	94121044	75245
chr1	94106200	0.2245	NA	NA	embryonic_primitive,renal_cancer	ABCA4	93992834	0	ABCA4	94121044	14645
chr1	94327400	0.2511	0.2426	0.2826	embryonic_primitive,vascular_endothelial	ABCD3	94418086	90487	ARHGAP29	94247576	79824
chr1	94327600	0.3638	NA	0.578	embryonic_primitive,vascular_endothelial	ABCD3	94418086	90287	ARHGAP29	94247576	80024
chr1	94926800	0.2656	NA	NA	tissue_invariant	ALG14	94974405	47406	CNN3	94926893	0
chr1	94927200	0.2341	NA	NA	tissue_invariant	ALG14	94974405	47006	CNN3	94926893	307
chr1	94927400	0.2207	NA	NA	embryonic_primitive	ALG14	94974405	46806	CNN3	94926893	507
chr1	95072400	0.2262	NA	NA	renal_cancer,tissue_invariant	ALG14	94974405	0	ALG14	95072897	298
chr1	95116600	NA	NA	0.454	tissue_invariant	ALG14	94974405	43627	TLCD4	95143902	27103
chr1	95117000	0.2756	NA	NA	tissue_invariant	ALG14	94974405	44027	TLCD4	95143902	26703
chr1	95117800	0.2006	NA	NA	embryonic_primitive,organ_developmental_renal	ALG14	94974405	44827	TLCD4	95143902	25903
chr1	95118000	0.3	NA	NA	embryonic_primitive,organ_developmental_renal,tissue_invariant	ALG14	94974405	45027	TLCD4	95143902	25703
chr1	95951800	0.3527	NA	NA	organ_developmental_renal,tissue_invariant	ALG14	94974405	878827	RWDD3	95234231	717569
chr1	96250600	NA	0.4525	NA	myeloid_erythroid	DPYD	97077743	826944	PTBP2	96721865	471066
chr1	96722000	0.2047	NA	NA	tissue_invariant	DPYD	97077743	355544	PTBP2	96721865	135
chr1	96722800	0.406	NA	NA	tissue_invariant	DPYD	97077743	354744	PTBP2	96721865	935
chr1	97920400	NA	NA	0.406	pulmonary_developmental,stromal_b	DPYD	97077743	0	DPYD	97920921	322
chr1	98045800	0.2563	NA	NA	embryonic_primitive	DPYD	97077743	124742	DPYD	97920921	124879
chr1	98048600	0.2025	NA	NA	neural	DPYD	97077743	127542	DPYD	97920921	127679
chr1	98049200	0.3182	NA	NA	digestive,musculoskeletal,neural	DPYD	97077743	128142	DPYD	97920921	128279
chr1	98053600	0.2165	NA	NA	embryonic_primitive	DPYD	97077743	132542	DPYD	97920921	132679
chr1	98053800	0.2333	NA	NA	embryonic_primitive,tissue_invariant	DPYD	97077743	132742	DPYD	97920921	132879
chr1	98054000	NA	NA	0.4267	tissue_invariant	DPYD	97077743	132942	DPYD	97920921	133079
chr1	98661200	0.2185	NA	NA	stromal_b,tissue_invariant	DPYD	97077743	740142	SNX7	98661732	333
chr1	98661400	0.2085	NA	NA	stromal_b,tissue_invariant	DPYD	97077743	740342	SNX7	98661732	133
chr1	99005200	0.2494	NA	NA	embryonic_primitive	AGL	99850077	844678	PLPPR5	99004670	530
chr1	99180200	NA	0.501	NA	tissue_invariant	AGL	99850077	669678	PLPPR4	99264450	84051
chr1	99264200	0.2547	NA	NA	tissue_invariant	AGL	99850077	585678	PLPPR4	99264450	51
chr1	99766600	0.313	NA	NA	tissue_invariant	AGL	99850077	83278	FRRS1	99748767	17833
chr1	99850800	0.414	NA	NA	pulmonary_developmental,stromal_b	AGL	99850077	0	AGL	99851043	44
chr1	99970600	NA	0.6123	NA	tissue_invariant,vascular_endothelial	SLC35A3	99968401	0	SLC35A3	99970537	63
chr1	100039400	NA	0.429	NA	renal_cancer,stromal_b	SLC35A3	99968401	3767	MFSD14A	100038233	1167
chr1	100463800	NA	NA	0.4164	tissue_invariant	CDC14A	100345001	0	GPR88	100538967	74968
chr1	100464000	0.3858	NA	NA	musculoskeletal,myeloid_erythroid	CDC14A	100345001	0	GPR88	100538967	74768
chr1	100531000	0.328	0.3715	NA	pulmonary_developmental	GPR88	100538139	6940	GPR88	100538967	7768
chr1	100540200	0.2858	0.4615	NA	embryonic_primitive,neural	GPR88	100538139	0	GPR88	100538967	1233
chr1	100894400	0.3595	NA	NA	tissue_invariant	GPR88	100538139	352380	SLC30A7	100896263	1664
chr1	100895800	0.3052	NA	NA	stromal_a,tissue_invariant	GPR88	100538139	353780	SLC30A7	100896263	264
chr1	101112000	0.3497	NA	NA	lymphoid,myeloid_erythroid	GPR88	100538139	569980	DPH5	101025442	86558
chr1	101112200	0.2113	NA	NA	lymphoid	GPR88	100538139	570180	DPH5	101025442	86758
chr1	101137200	0.4025	NA	NA	digestive,stromal_a	GPR88	100538139	595180	S1PR1	101238985	101586
chr1	101235800	0.6587	NA	NA	lymphoid,stromal_b	GPR88	100538139	693780	S1PR1	101238985	2986
chr1	101236400	0.2143	NA	NA	embryonic_primitive,organ_developmental_renal	GPR88	100538139	694380	S1PR1	101238985	2386
chr1	101237400	0.232	NA	NA	cardiac,embryonic_primitive	GPR88	100538139	695380	S1PR1	101238985	1386
chr1	101237600	0.2668	NA	NA	cardiac,embryonic_primitive,lymphoid,stromal_b	GPR88	100538139	695580	S1PR1	101238985	1186
chr1	101238200	0.4512	NA	NA	lymphoid	GPR88	100538139	696180	S1PR1	101238985	586
chr1	101262600	NA	0.417	NA	vascular_endothelial	GPR88	100538139	720580	S1PR1	101238985	23615
chr1	101309600	0.2818	NA	NA	renal_cancer,tissue_invariant	GPR88	100538139	767580	S1PR1	101238985	70615
chr1	101996400	0.4157	NA	NA	embryonic_primitive,neural	COL11A1	102876467	879868	OLFM3	101996815	216
chr1	101996600	0.2862	NA	NA	embryonic_primitive,neural,organ_developmental_renal	COL11A1	102876467	879668	OLFM3	101996815	16
chr1	103107000	0.2293	NA	NA	stromal_b	COL11A1	102876467	0	COL11A1	103108177	978
chr1	106746800	NA	0.5405	NA	organ_developmental_renal,pulmonary_developmental	SLC25A24	108134043	1387044	PRMT6	107056716	309717
chr1	107840600	0.382	NA	NA	lymphoid,vascular_endothelial	SLC25A24	108134043	293244	VAV3	107964868	124069
chr1	107963600	NA	0.411	NA	embryonic_primitive,stromal_b	SLC25A24	108134043	170244	VAV3	107964868	1069
chr1	108079600	0.3183	NA	NA	lymphoid	SLC25A24	108134043	54244	VAV3	107964868	114732
chr1	108199400	0.2742	0.4848	NA	tissue_invariant	SLC25A24	108134043	0	SLC25A24	108200137	538
chr1	108200400	0.2524	NA	NA	tissue_invariant	SLC25A24	108134043	58	SLC25A24	108200137	263
chr1	108201000	0.3427	0.3237	NA	myeloid_erythroid,tissue_invariant	SLC25A24	108134043	658	SLC25A24	108200137	863
chr1	108214800	NA	0.486	NA	stromal_b	SLC25A24	108134043	14458	SLC25A24	108200137	14663
chr1	108645000	0.2287	NA	NA	embryonic_primitive,lymphoid	GPSM2	108875350	230151	HENMT1	108659883	14684
chr1	108660800	0.3206	NA	NA	tissue_invariant	GPSM2	108875350	214351	HENMT1	108659883	917
chr1	108692200	0.2087	NA	NA	tissue_invariant	GPSM2	108875350	182951	PRPF38B	108692592	193
chr1	108692800	0.3891	NA	NA	lymphoid,tissue_invariant	GPSM2	108875350	182351	PRPF38B	108692592	208
chr1	108693800	0.2962	NA	NA	organ_developmental_renal	GPSM2	108875350	181351	PRPF38B	108692592	1208
chr1	108747400	0.2327	NA	NA	tissue_invariant	GPSM2	108875350	127751	STXBP3	108746738	662
chr1	108828200	0.7677	NA	0.9547	cancer_epithelial,tissue_invariant	GPSM2	108875350	46951	AKNAD1	108852663	24264
chr1	108878000	NA	0.5536	0.519	pulmonary_developmental,stromal_b	GPSM2	108875350	0	GPSM2	108885523	7324
chr1	109090200	NA	NA	0.4534	musculoskeletal,myeloid_erythroid	TAF13	109064140	14198	TMEM167B	109090873	474
chr1	109091000	0.3018	NA	NA	stromal_b,tissue_invariant	TAF13	109064140	14998	TMEM167B	109090873	127
chr1	109101000	0.2185	NA	NA	myeloid_erythroid,stromal_b	TAF13	109064140	24998	TMEM167B	109090873	10127
chr1	109193600	0.4542	NA	NA	embryonic_primitive	SARS1	109213893	20094	SARS1	109213993	20194
chr1	109199800	0.3179	NA	0.4734	lymphoid	SARS1	109213893	13894	SARS1	109213993	13994
chr1	109282800	0.3154	NA	NA	digestive,embryonic_primitive,lymphoid	SORT1	109309565	26566	PSRC1	109282697	103
chr1	109283800	0.3434	0.5011	NA	lymphoid,organ_developmental_renal	SORT1	109309565	25566	PSRC1	109282697	1103
chr1	109398200	0.23	NA	NA	lymphoid,renal_cancer	SORT1	109309565	261	SORT1	109397891	309
chr1	109427200	NA	NA	0.4962	myeloid_erythroid,placental,stromal_b	SORT1	109309565	29261	PSMA5	109426329	871
chr1	109466200	0.2438	NA	NA	stromal_b	SORT1	109309565	68261	SYPL2	109466844	445
chr1	109467400	0.3097	NA	NA	embryonic_primitive,myeloid_erythroid	SORT1	109309565	69461	SYPL2	109466844	556
chr1	109479000	0.5043	NA	NA	embryonic_primitive	GNAI3	109548615	69416	ATXN7L2	109483954	4755
chr1	109483400	0.2603	NA	NA	cardiac,embryonic_primitive,tissue_invariant	GNAI3	109548615	65016	ATXN7L2	109483954	355
chr1	109484200	0.5225	NA	NA	tissue_invariant	GNAI3	109548615	64216	ATXN7L2	109483954	246
chr1	109547800	0.427	NA	NA	lymphoid,renal_cancer,stromal_b	GNAI3	109548615	616	GNAI3	109548721	722
chr1	109619400	0.2954	NA	NA	lymphoid	GNAT2	109603091	0	AMPD2	109620269	670
chr1	109619600	0.563	NA	NA	embryonic_primitive,organ_developmental_renal	GNAT2	109603091	0	AMPD2	109620269	470
chr1	109620200	0.227	NA	NA	lymphoid	AMPD2	109619813	0	AMPD2	109620269	0
chr1	109620400	0.2448	NA	NA	lymphoid,stromal_b	AMPD2	109619813	0	AMPD2	109620269	131
chr1	109620800	0.2108	NA	NA	cardiac,tissue_invariant	AMPD2	109619813	0	AMPD2	109620269	531
chr1	109773600	0.575	NA	0.7372	tissue_invariant	EPS8L3	109750080	9625	EPS8L3	109761748	11852
chr1	110069600	0.2088	NA	NA	myeloid_erythroid	ALX3	110059870	0	ALX3	110070611	812
chr1	110070000	0.2778	NA	NA	embryonic_primitive,myeloid_erythroid	ALX3	110059870	0	ALX3	110070611	412
chr1	110130400	0.301	NA	NA	embryonic_primitive,organ_developmental_renal	SLC6A17	110150494	19895	UBL4B	110112535	17865
chr1	110137000	0.2467	NA	NA	embryonic_primitive	SLC6A17	110150494	13295	UBL4B	110112535	24465
chr1	110150200	NA	NA	0.4213	.	SLC6A17	110150494	95	SLC6A17	110166930	16531
chr1	110243600	0.4354	NA	NA	digestive,lymphoid	SLC6A17	110150494	41399	KCNC4	110211500	32100
chr1	110338000	0.246	NA	NA	embryonic_primitive,tissue_invariant	RBM15	110339323	1124	RBM15	110339406	1207
chr1	110340200	0.246	NA	NA	embryonic_primitive,neural	RBM15	110339323	0	RBM15	110339406	794
chr1	110496000	0.3142	NA	NA	lymphoid,tissue_invariant	KCNA2	110593580	97381	KCNA10	110518786	22587
chr1	110524400	NA	NA	0.6313	organ_developmental_renal,tissue_invariant	KCNA2	110593580	68981	KCNA10	110518786	5614
chr1	110555200	0.3175	NA	NA	embryonic_primitive,renal_cancer	KCNA2	110593580	38181	KCNA10	110518786	36414
chr1	110606200	0.2042	NA	NA	embryonic_primitive,tissue_invariant	KCNA2	110593580	0	KCNA2	110604781	1419
chr1	110607400	0.201	NA	NA	embryonic_primitive,organ_developmental_renal	KCNA2	110593580	0	KCNA2	110604781	2619
chr1	110607800	0.4064	NA	NA	digestive,embryonic_primitive	KCNA2	110593580	0	KCNA2	110604781	3019
chr1	110608000	0.5078	NA	NA	embryonic_primitive	KCNA2	110593580	0	KCNA2	110604781	3219
chr1	110619800	0.3468	NA	NA	lymphoid,neural	KCNA2	110593580	0	KCNA2	110604781	15019
chr1	110630800	0.372	NA	NA	embryonic_primitive	KCNA2	110593580	0	KCNA2	110604781	26019
chr1	110672200	0.292	NA	NA	lymphoid,stromal_b	KCNA2	110593580	40665	KCNA3	110674808	2409
chr1	110675200	0.2778	NA	NA	embryonic_primitive,organ_developmental_renal	KCNA2	110593580	43665	KCNA3	110674808	392
chr1	110781000	0.2068	NA	NA	tissue_invariant	KCNA2	110593580	149465	KCNA3	110674808	106192
chr1	110783400	NA	0.426	NA	tissue_invariant	KCNA2	110593580	151865	CD53	110891409	107810
chr1	110873400	0.247	NA	NA	lymphoid,musculoskeletal,placental	KCNA2	110593580	241865	CD53	110891409	17810
chr1	111032400	0.2117	NA	NA	lymphoid	DRAM2	111117170	84571	LRIF1	110963687	68713
chr1	111203400	NA	NA	0.4045	lymphoid,renal_cancer	DRAM2	111117170	63185	DENND2D	111204352	753
chr1	111203800	0.2101	NA	NA	lymphoid,neural,organ_developmental_renal	DRAM2	111117170	63585	DENND2D	111204352	353
chr1	111204600	0.2089	NA	NA	embryonic_primitive,lymphoid	DRAM2	111117170	64385	DENND2D	111204352	248
chr1	111223000	NA	NA	0.4524	embryonic_primitive	DRAM2	111117170	82785	CHI3L2	111227730	4531
chr1	111449800	0.2138	NA	NA	organ_developmental_renal	DRAM2	111117170	309585	ATP5PB	111449542	258
chr1	111471000	0.263	NA	NA	lymphoid	KCND3	111770662	299463	C1orf162	111476021	4822
chr1	111474000	0.567	NA	NA	cardiac,myeloid_erythroid	KCND3	111770662	296463	C1orf162	111476021	1822
chr1	111507600	NA	0.4095	NA	tissue_invariant	KCND3	111770662	262863	ADORA3	111503353	4247
chr1	111508000	0.2475	NA	NA	tissue_invariant	KCND3	111770662	262463	ADORA3	111503353	4647
chr1	111619400	NA	0.4067	NA	tissue_invariant	KCND3	111770662	151063	TMIGD3	111563951	55449
chr1	111739000	0.2244	NA	NA	lymphoid,stromal_b	KCND3	111770662	31463	INKA2	111755711	16512
chr1	111740000	0.274	NA	NA	myeloid_erythroid,organ_developmental_renal,tissue_invariant	KCND3	111770662	30463	INKA2	111755711	15512
chr1	111740600	0.3447	NA	NA	lymphoid	KCND3	111770662	29863	INKA2	111755711	14912
chr1	111756400	0.2132	NA	NA	lymphoid	KCND3	111770662	14063	DDX20	111755925	475
chr1	111920400	NA	0.4193	NA	cardiac	KCND3	111770662	0	KCND3	111982725	62126
chr1	112390800	0.2454	NA	NA	tissue_invariant	WNT2B	112466541	75542	CTTNBP2NL	112416166	25167
chr1	112391000	0.2344	NA	NA	tissue_invariant	WNT2B	112466541	75342	CTTNBP2NL	112416166	24967
chr1	112391200	NA	0.4545	NA	digestive,placental	WNT2B	112466541	75142	CTTNBP2NL	112416166	24767
chr1	112507800	NA	NA	0.4162	embryonic_primitive	WNT2B	112466541	0	WNT2B	112467538	40262
chr1	112618200	0.2765	NA	NA	neural,stromal_b,tissue_invariant	WNT2B	112466541	88036	ST7L	112619112	713
chr1	112618400	NA	NA	0.529	tissue_invariant	WNT2B	112466541	88236	ST7L	112619112	513
chr1	112620200	0.2118	NA	NA	tissue_invariant	WNT2B	112466541	90036	CAPZA1	112619845	355
chr1	112674200	0.2158	NA	NA	.	WNT2B	112466541	144036	MOV10	112674913	514
chr1	112714800	0.242	NA	NA	digestive	WNT2B	112466541	184636	PPM1J	112715300	301
chr1	112715600	0.2194	NA	NA	tissue_invariant	WNT2B	112466541	185436	PPM1J	112715300	300
chr1	112722800	NA	0.2506	0.4426	embryonic_primitive	SLC16A1	112911847	188848	TAFA3	112722234	566
chr1	112809200	0.6513	NA	NA	tissue_invariant	SLC16A1	112911847	102448	TAFA3	112722234	86966
chr1	112809400	0.6233	NA	NA	embryonic_primitive,tissue_invariant	SLC16A1	112911847	102248	TAFA3	112722234	87166
chr1	113042600	0.2553	NA	NA	stromal_a,tissue_invariant	LRIG2	113073170	30371	LRIG2	113073407	30608
chr1	113073800	0.4227	NA	NA	lymphoid,stromal_b	LRIG2	113073170	0	LRIG2	113073407	393
chr1	113389600	0.284	NA	NA	lymphoid,tissue_invariant	LRIG2	113073170	257341	MAGI3	113391034	1235
chr1	113391600	NA	NA	0.6723	lymphoid,stromal_b	LRIG2	113073170	259341	MAGI3	113391034	566
chr1	113758200	0.2425	NA	NA	lymphoid,pulmonary_developmental,stromal_b,tissue_invariant	PTPN22	113813811	55412	PHTF1	113758702	303
chr1	113871600	NA	NA	0.429	stromal_a	PTPN22	113813811	0	PTPN22	113871622	0
chr1	113929200	0.2111	NA	NA	stromal_b,tissue_invariant	AP4B1	113894194	24134	HIPK1	113940384	10985
chr1	113940600	0.2494	NA	0.2906	lymphoid,organ_developmental_renal	AP4B1	113894194	35534	HIPK1	113940384	216
chr1	113947400	0.449	NA	NA	lymphoid,vascular_endothelial	AP4B1	113894194	42334	HIPK1	113940384	7016
chr1	113982800	0.4343	NA	NA	stromal_a	AP4B1	113894194	77734	OLFML3	113979517	3283
chr1	114033200	NA	NA	0.961	embryonic_primitive	AP4B1	113894194	128134	OLFML3	113979517	53683
chr1	114113800	0.3613	NA	NA	myeloid_erythroid	AP4B1	113894194	208734	SYT6	114153771	39772
chr1	114152400	0.221	NA	NA	digestive,embryonic_primitive	AP4B1	113894194	247334	SYT6	114153771	1172
chr1	114154400	0.2371	NA	NA	stromal_b	AP4B1	113894194	249334	SYT6	114153771	629
chr1	114155600	NA	0.433	NA	neural	AP4B1	113894194	250534	SYT6	114153771	1829
chr1	114581200	0.2024	NA	NA	tissue_invariant	AMPD1	114673098	91699	BCAS2	114581590	191
chr1	114581800	0.2384	NA	NA	tissue_invariant	AMPD1	114673098	91099	BCAS2	114581590	210
chr1	114670600	NA	NA	0.4365	digestive,stromal_a	AMPD1	114673098	2299	AMPD1	114695569	24770
chr1	114716200	0.4462	NA	NA	cardiac,digestive,embryonic_primitive,stromal_b	NRAS	114704469	0	NRAS	114716159	41
chr1	114717000	NA	0.4455	NA	tissue_invariant	NRAS	114704469	230	NRAS	114716159	841
chr1	114756800	0.2773	NA	NA	embryonic_primitive,musculoskeletal,pulmonary_developmental,stromal_b	NRAS	114704469	40030	CSDE1	114741663	15137
chr1	114855400	NA	NA	0.6072	myeloid_erythroid,organ_developmental_renal	NRAS	114704469	138630	SYCP1	114855465	0
chr1	115062800	0.229	NA	NA	renal_cancer,tissue_invariant	TSHB	115029826	26866	TSPAN2	115089431	26432
chr1	115089000	0.5046	NA	NA	embryonic_primitive,neural	TSHB	115029826	53066	TSPAN2	115089431	232
chr1	115099400	0.305	NA	NA	lymphoid	TSHB	115029826	63466	TSPAN2	115089431	9969
chr1	115337400	0.2445	NA	NA	digestive,organ_developmental_renal	NGF	115285915	0	NGF	115286794	50606
chr1	115337800	0.2102	NA	NA	embryonic_primitive,tissue_invariant	NGF	115285915	0	NGF	115286794	51006
chr1	115462800	0.212	NA	0.386	embryonic_primitive,myeloid_erythroid	NGF	115285915	124548	NGF	115286794	176006
chr1	115470400	0.4548	NA	0.9008	renal_cancer	NGF	115285915	132148	VANGL1	115651414	180815
chr1	115547800	0.344	NA	NA	myeloid_erythroid	VANGL1	115641970	93971	VANGL1	115651414	103415
chr1	115596000	0.2567	NA	NA	tissue_invariant	VANGL1	115641970	45771	VANGL1	115651414	55215
chr1	115771800	NA	0.7216	NA	embryonic_primitive,tissue_invariant	CASQ2	115700003	2996	CASQ2	115768540	3260
chr1	115838000	0.2037	NA	NA	embryonic_primitive	CASQ2	115700003	69196	NHLH2	115838371	172
chr1	115839800	0.2156	NA	NA	neural	CASQ2	115700003	70996	NHLH2	115838371	1429
chr1	115840400	0.363	NA	NA	neural	CASQ2	115700003	71596	NHLH2	115838371	2029
chr1	115976800	0.2094	NA	NA	cancer_epithelial,embryonic_primitive	CASQ2	115700003	207996	SLC22A15	115976628	172
chr1	116372800	0.2369	NA	NA	organ_developmental_renal	ATP1A1	116372986	0	ATP1A1	116373512	513
chr1	116570000	NA	0.4254	NA	digestive,tissue_invariant	IGSF3	116574398	4199	CD58	116570971	772
chr1	116596400	NA	0.4435	NA	digestive,stromal_b	IGSF3	116574398	0	CD58	116570971	25429
chr1	116666400	0.3364	NA	NA	cardiac,neural	IGSF3	116574398	0	IGSF3	116666325	75
chr1	116672600	0.5804	0.9382	NA	embryonic_primitive,musculoskeletal	IGSF3	116574398	4846	IGSF3	116666325	6275
chr1	116769200	NA	NA	0.6977	lymphoid	IGSF3	116574398	101446	CD2	116754493	14707
chr1	116769400	0.297	NA	0.786	.	IGSF3	116574398	101646	CD2	116754493	14907
chr1	116878000	0.2397	NA	NA	lymphoid	IGSF3	116574398	210246	PTGFRN	116910204	32005
chr1	116986600	0.4668	NA	NA	myeloid_erythroid,tissue_invariant	IGSF3	116574398	318846	CD101	117001818	15019
chr1	117051600	0.228	0.498	NA	lymphoid,vascular_endothelial	IGSF3	116574398	383846	TTF2	117060347	8548
chr1	117059200	0.21	NA	NA	lymphoid	IGSF3	116574398	391446	TTF2	117060347	948
chr1	117060200	0.2437	NA	NA	tissue_invariant	IGSF3	116574398	392446	TTF2	117060347	0
chr1	117060800	NA	0.4697	NA	stromal_b	IGSF3	116574398	393046	TTF2	117060347	453
chr1	117121200	0.2	NA	NA	organ_developmental_renal,stromal_b,tissue_invariant	IGSF3	116574398	453446	TRIM45	117121200	0
chr1	117367200	0.2296	NA	NA	embryonic_primitive,tissue_invariant	GDAP2	117863485	496086	MAN1A2	117368184	785
chr1	117368200	0.307	NA	NA	lymphoid,neural	GDAP2	117863485	495086	MAN1A2	117368184	16
chr1	117368800	0.622	NA	NA	lymphoid	GDAP2	117863485	494486	MAN1A2	117368184	616
chr1	117607600	0.2134	0.3434	NA	embryonic_primitive,lymphoid,vascular_endothelial	GDAP2	117863485	255686	TENT5C	117622869	15070
chr1	117615600	0.3583	NA	NA	lymphoid	GDAP2	117863485	247686	TENT5C	117622869	7070
chr1	117754200	0.2628	NA	NA	tissue_invariant	GDAP2	117863485	109086	TENT5C	117622869	131331
chr1	117758600	NA	0.5988	NA	stromal_b,tissue_invariant	GDAP2	117863485	104686	TENT5C	117622869	135731
chr1	117759000	0.2933	NA	NA	tissue_invariant	GDAP2	117863485	104286	TENT5C	117622869	136131
chr1	117929000	0.2084	NA	NA	tissue_invariant	GDAP2	117863485	0	WDR3	117933320	4121
chr1	118151200	NA	NA	0.7268	neural	GDAP2	117863485	221580	SPAG17	118185156	33757
chr1	118185200	0.1361	0.4229	NA	tissue_invariant	GDAP2	117863485	255580	SPAG17	118185156	44
chr1	118185400	0.1526	0.6464	NA	stromal_b	GDAP2	117863485	255780	SPAG17	118185156	244
chr1	118979600	0.3064	NA	NA	embryonic_primitive,organ_developmental_renal	TBX15	118883046	0	TBX15	118987794	7995
chr1	118983000	0.3094	0.453	0.3339	musculoskeletal,neural	TBX15	118883046	0	TBX15	118987794	4595
chr1	118983200	0.3185	0.5372	NA	embryonic_primitive,neural	TBX15	118883046	0	TBX15	118987794	4395
chr1	118984200	0.232	NA	NA	embryonic_primitive	TBX15	118883046	0	TBX15	118987794	3395
[truncated: 29,402 more rows]

## Sheet: Data7
Supplementary Data 7: Number of extreme hyper-mCpG tiles with large z score per individual assessed by HiFi-GS
[truncated: 277 more rows]

[truncated: 1 more sheets: Data8]
